# Supplementary material for: Global, regional, and national burdens of pertussis among adults: a systematic analysis of age-specific trends using Global Burden of Diseases 2021 data
Source: Infect Dis Poverty. 2025 Aug 11;14:85. doi: 10.1186/s40249-025-01355-z (PMC12337552; doi:10.1186/s40249-025-01355-z)
Supplement: Supplementary file 2 — Supplementary material 2. Number, rate, and adjusted annual percentage change (AAPC) of pertussis incidence and Disability-adjusted life years (DALYs) among adults aged over 20 years across various countries and territories from 1990 to 2021, with estimates based on the joinpoint regression model. [file 40249_2025_1355_MOESM2_ESM.csv]

location_name	joinpoint_model	aapc_index	start_obs	end_obs	aapc	aapc_c_i_low	aapc_c_i_high	statistically_significant_0_no_1_yes	test_statistic	p_value	p_value_label	legend	Year	Value	Label	Measure
Afghanistan	5	Full Range	1990	2021	-3.31	-4.23	-2.37	1	-6.834	0	***	1990–2021 -3.31(-4.23, -2.37)***	1990–2021	-3.31 (-4.23, -2.37)	Incidence	Number
Afghanistan	5	1990-1999	1990	1999	4.76	2.19	7.39	1	3.67	0	***	1990–1999 4.76(2.19, 7.39)***	1990–1999	4.76 (2.19, 7.39)	Incidence	Number
Afghanistan	5	1999-2009	1999	2009	-0.94	-2.54	0.69	0	-1.135	0.256		1999–2009 -0.94(-2.54, 0.69)	1999–2009	-0.94 (-2.54, 0.69)	Incidence	Number
Afghanistan	5	2009-2019	2009	2019	0.82	0.59	1.05	1	7.723	0	***	2009–2019 0.82(0.59, 1.05)***	2009–2019	0.82 (0.59, 1.05)	Incidence	Number
Afghanistan	5	2019-2021	2019	2021	-51.5	-54.28	-48.56	1	-26.184	0	***	2019–2021 -51.50(-54.28, -48.56)***	2019–2021	-51.50 (-54.28, -48.56)	Incidence	Number
Afghanistan	5	1990-2019	1990	2019	1.41	0.44	2.39	1	2.854	0.004	**	1990, 2019 1.41(0.44, 2.39)**	1990, 2019	1.41 (0.44, 2.39)	Incidence	Number
Albania	1	Full Range	1990	2021	-18.78	-21.47	-16.01	1	-12.137	0	***	1990–2021 -18.78(-21.47, -16.01)***	1990–2021	-18.78 (-21.47, -16.01)	Incidence	Number
Albania	1	1990-1999	1990	1999	-9.11	-9.87	-8.35	1	-23.499	0	***	1990–1999 -9.11(-9.87, -8.35)***	1990–1999	-9.11 (-9.87, -8.35)	Incidence	Number
Albania	1	1999-2009	1999	2009	-9.11	-9.87	-8.35	1	-23.499	0	***	1999–2009 -9.11(-9.87, -8.35)***	1999–2009	-9.11 (-9.87, -8.35)	Incidence	Number
Albania	1	2009-2019	2009	2019	-9.11	-9.87	-8.35	1	-23.499	0	***	2009–2019 -9.11(-9.87, -8.35)***	2009–2019	-9.11 (-9.87, -8.35)	Incidence	Number
Albania	1	2019-2021	2019	2021	-84.11	-90.66	-72.96	1	-7.1	0	***	2019–2021 -84.11(-90.66, -72.96)***	2019–2021	-84.11 (-90.66, -72.96)	Incidence	Number
Albania	1	1990-2019	1990	2019	-9.11	-9.87	-8.35	1	-23.499	0	***	1990, 2019 -9.11(-9.87, -8.35)***	1990, 2019	-9.11 (-9.87, -8.35)	Incidence	Number
Algeria	4	Full Range	1990	2021	-3.29	-3.73	-2.85	1	-14.507	0	***	1990–2021 -3.29(-3.73, -2.85)***	1990–2021	-3.29 (-3.73, -2.85)	Incidence	Number
Algeria	4	1990-1999	1990	1999	-5.72	-6.13	-5.32	1	-26.605	0	***	1990–1999 -5.72(-6.13, -5.32)***	1990–1999	-5.72 (-6.13, -5.32)	Incidence	Number
Algeria	4	1999-2009	1999	2009	0.63	0.25	1.02	1	3.265	0.001	**	1999–2009 0.63(0.25, 1.02)**	1999–2009	0.63 (0.25, 1.02)	Incidence	Number
Algeria	4	2009-2019	2009	2019	10.52	9.57	11.48	1	22.726	0	***	2009–2019 10.52(9.57, 11.48)***	2009–2019	10.52 (9.57, 11.48)	Incidence	Number
Algeria	4	2019-2021	2019	2021	-54.38	-56.51	-52.15	1	-34.537	0	***	2019–2021 -54.38(-56.51, -52.15)***	2019–2021	-54.38 (-56.51, -52.15)	Incidence	Number
Algeria	4	1990-2019	1990	2019	1.85	1.48	2.23	1	9.654	0	***	1990, 2019 1.85(1.48, 2.23)***	1990, 2019	1.85 (1.48, 2.23)	Incidence	Number
American Samoa	1	Full Range	1990	2021	-10.2	-10.68	-9.72	1	-39.282	0	***	1990–2021 -10.20(-10.68, -9.72)***	1990–2021	-10.20 (-10.68, -9.72)	Incidence	Number
American Samoa	1	1990-1999	1990	1999	-1.22	-1.35	-1.09	1	-18.903	0	***	1990–1999 -1.22(-1.35, -1.09)***	1990–1999	-1.22 (-1.35, -1.09)	Incidence	Number
American Samoa	1	1999-2009	1999	2009	-1.22	-1.35	-1.09	1	-18.903	0	***	1999–2009 -1.22(-1.35, -1.09)***	1999–2009	-1.22 (-1.35, -1.09)	Incidence	Number
American Samoa	1	2009-2019	2009	2019	-1.22	-1.35	-1.09	1	-18.903	0	***	2009–2019 -1.22(-1.35, -1.09)***	2009–2019	-1.22 (-1.35, -1.09)	Incidence	Number
American Samoa	1	2019-2021	2019	2021	-77.46	-79.29	-75.46	1	-35.985	0	***	2019–2021 -77.46(-79.29, -75.46)***	2019–2021	-77.46 (-79.29, -75.46)	Incidence	Number
American Samoa	1	1990-2019	1990	2019	-1.22	-1.35	-1.09	1	-18.903	0	***	1990, 2019 -1.22(-1.35, -1.09)***	1990, 2019	-1.22 (-1.35, -1.09)	Incidence	Number
Andorra	2	Full Range	1990	2021	-13.88	-16.18	-11.53	1	-10.847	0	***	1990–2021 -13.88(-16.18, -11.53)***	1990–2021	-13.88 (-16.18, -11.53)	Incidence	Number
Andorra	2	1990-1999	1990	1999	-7.05	-7.87	-6.23	1	-17.167	0	***	1990–1999 -7.05(-7.87, -6.23)***	1990–1999	-7.05 (-7.87, -6.23)	Incidence	Number
Andorra	2	1999-2009	1999	2009	-7.05	-7.87	-6.23	1	-17.167	0	***	1999–2009 -7.05(-7.87, -6.23)***	1999–2009	-7.05 (-7.87, -6.23)	Incidence	Number
Andorra	2	2009-2019	2009	2019	-0.11	-4.18	4.14	0	-0.05	0.96		2009–2019 -0.11(-4.18, 4.14)	2009–2019	-0.11 (-4.18, 4.14)	Incidence	Number
Andorra	2	2019-2021	2019	2021	-80.14	-86.29	-71.25	1	-9.013	0	***	2019–2021 -80.14(-86.29, -71.25)***	2019–2021	-80.14 (-86.29, -71.25)	Incidence	Number
Andorra	2	1990-2019	1990	2019	-4.71	-6.20	-3.21	1	-6.037	0	***	1990, 2019 -4.71(-6.20, -3.21)***	1990, 2019	-4.71 (-6.20, -3.21)	Incidence	Number
Angola	5	Full Range	1990	2021	1.62	1.40	1.84	1	14.57	0	***	1990–2021 1.62(1.40, 1.84)***	1990–2021	1.62 (1.40, 1.84)	Incidence	Number
Angola	5	1990-1999	1990	1999	2.34	2.10	2.58	1	19.284	0	***	1990–1999 2.34(2.10, 2.58)***	1990–1999	2.34 (2.10, 2.58)	Incidence	Number
Angola	5	1999-2009	1999	2009	2.7	2.21	3.19	1	11.006	0	***	1999–2009 2.70(2.21, 3.19)***	1999–2009	2.70 (2.21, 3.19)	Incidence	Number
Angola	5	2009-2019	2009	2019	4.29	4.06	4.51	1	38.249	0	***	2009–2019 4.29(4.06, 4.51)***	2009–2019	4.29 (4.06, 4.51)	Incidence	Number
Angola	5	2019-2021	2019	2021	-17.99	-19.34	-16.62	1	-25.511	0	***	2019–2021 -17.99(-19.34, -16.62)***	2019–2021	-17.99 (-19.34, -16.62)	Incidence	Number
Angola	5	1990-2019	1990	2019	3.13	2.92	3.34	1	29.412	0	***	1990, 2019 3.13(2.92, 3.34)***	1990, 2019	3.13 (2.92, 3.34)	Incidence	Number
Antigua and Barbuda	1	Full Range	1990	2021	-10.1	-11.78	-8.39	1	-11.055	0	***	1990–2021 -10.10(-11.78, -8.39)***	1990–2021	-10.10 (-11.78, -8.39)	Incidence	Number
Antigua and Barbuda	1	1990-1999	1990	1999	3.33	2.85	3.82	1	14.344	0	***	1990–1999 3.33(2.85, 3.82)***	1990–1999	3.33 (2.85, 3.82)	Incidence	Number
Antigua and Barbuda	1	1999-2009	1999	2009	3.33	2.85	3.82	1	14.344	0	***	1999–2009 3.33(2.85, 3.82)***	1999–2009	3.33 (2.85, 3.82)	Incidence	Number
Antigua and Barbuda	1	2009-2019	2009	2019	3.33	2.85	3.82	1	14.344	0	***	2009–2019 3.33(2.85, 3.82)***	2009–2019	3.33 (2.85, 3.82)	Incidence	Number
Antigua and Barbuda	1	2019-2021	2019	2021	-88.07	-91.15	-83.92	1	-14.602	0	***	2019–2021 -88.07(-91.15, -83.92)***	2019–2021	-88.07 (-91.15, -83.92)	Incidence	Number
Antigua and Barbuda	1	1990-2019	1990	2019	3.33	2.85	3.82	1	14.344	0	***	1990, 2019 3.33(2.85, 3.82)***	1990, 2019	3.33 (2.85, 3.82)	Incidence	Number
Argentina	2	Full Range	1990	2021	-8.97	-10.11	-7.83	1	-14.687	0	***	1990–2021 -8.97(-10.11, -7.83)***	1990–2021	-8.97 (-10.11, -7.83)	Incidence	Number
Argentina	2	1990-1999	1990	1999	-3.24	-3.80	-2.67	1	-11.623	0	***	1990–1999 -3.24(-3.80, -2.67)***	1990–1999	-3.24 (-3.80, -2.67)	Incidence	Number
Argentina	2	1999-2009	1999	2009	-2.64	-3.14	-2.14	1	-10.145	0	***	1999–2009 -2.64(-3.14, -2.14)***	1999–2009	-2.64 (-3.14, -2.14)	Incidence	Number
Argentina	2	2009-2019	2009	2019	2.89	1.44	4.36	1	4.15	0	***	2009–2019 2.89(1.44, 4.36)***	2009–2019	2.89 (1.44, 4.36)	Incidence	Number
Argentina	2	2019-2021	2019	2021	-73.23	-77.68	-67.88	1	-14.948	0	***	2019–2021 -73.23(-77.68, -67.88)***	2019–2021	-73.23 (-77.68, -67.88)	Incidence	Number
Argentina	2	1990-2019	1990	2019	-0.96	-1.57	-0.35	1	-3.065	0.002	**	1990, 2019 -0.96(-1.57, -0.35)**	1990, 2019	-0.96 (-1.57, -0.35)	Incidence	Number
Armenia	4	Full Range	1990	2021	-3.59	-5.25	-1.91	1	-4.133	0	***	1990–2021 -3.59(-5.25, -1.91)***	1990–2021	-3.59 (-5.25, -1.91)	Incidence	Number
Armenia	4	1990-1999	1990	1999	-6.57	-7.55	-5.58	1	-13.59	0	***	1990–1999 -6.57(-7.55, -5.58)***	1990–1999	-6.57 (-7.55, -5.58)	Incidence	Number
Armenia	4	1999-2009	1999	2009	-2.4	-6.74	2.14	0	-1.048	0.295		1999–2009 -2.40(-6.74, 2.14)	1999–2009	-2.40 (-6.74, 2.14)	Incidence	Number
Armenia	4	2009-2019	2009	2019	2.19	1.26	3.12	1	5	0	***	2009–2019 2.19(1.26, 3.12)***	2009–2019	2.19 (1.26, 3.12)	Incidence	Number
Armenia	4	2019-2021	2019	2021	-21.98	-31.82	-10.70	1	-3.863	0.001	**	2019–2021 -21.98(-31.82, -10.70)**	2019–2021	-21.98 (-31.82, -10.70)	Incidence	Number
Armenia	4	1990-2019	1990	2019	-2.18	-3.77	-0.56	1	-2.631	0.009	**	1990, 2019 -2.18(-3.77, -0.56)**	1990, 2019	-2.18 (-3.77, -0.56)	Incidence	Number
Australia	5	Full Range	1990	2021	-13.48	-14.13	-12.84	1	-37.913	0	***	1990–2021 -13.48(-14.13, -12.84)***	1990–2021	-13.48 (-14.13, -12.84)	Incidence	Number
Australia	5	1990-1999	1990	1999	8.86	7.03	10.72	1	9.799	0	***	1990–1999 8.86(7.03, 10.72)***	1990–1999	8.86 (7.03, 10.72)	Incidence	Number
Australia	5	1999-2009	1999	2009	-2.6	-3.10	-2.10	1	-10.021	0	***	1999–2009 -2.60(-3.10, -2.10)***	1999–2009	-2.60 (-3.10, -2.10)	Incidence	Number
Australia	5	2009-2019	2009	2019	-0.52	-1.54	0.50	0	-1	0.317		2009–2019 -0.52(-1.54, 0.50)	2009–2019	-0.52 (-1.54, 0.50)	Incidence	Number
Australia	5	2019-2021	2019	2021	-91.54	-92.07	-90.97	1	-81.036	0	***	2019–2021 -91.54(-92.07, -90.97)***	2019–2021	-91.54 (-92.07, -90.97)	Incidence	Number
Australia	5	1990-2019	1990	2019	1.56	0.86	2.26	1	4.415	0	***	1990, 2019 1.56(0.86, 2.26)***	1990, 2019	1.56 (0.86, 2.26)	Incidence	Number
Austria	2	Full Range	1990	2021	-7.11	-8.61	-5.57	1	-8.83	0	***	1990–2021 -7.11(-8.61, -5.57)***	1990–2021	-7.11 (-8.61, -5.57)	Incidence	Number
Austria	2	1990-1999	1990	1999	4.33	3.16	5.52	1	7.76	0	***	1990–1999 4.33(3.16, 5.52)***	1990–1999	4.33 (3.16, 5.52)	Incidence	Number
Austria	2	1999-2009	1999	2009	0.74	-0.02	1.51	0	1.915	0.056		1999–2009 0.74(-0.02, 1.51)	1999–2009	0.74 (-0.02, 1.51)	Incidence	Number
Austria	2	2009-2019	2009	2019	-2.72	-3.81	-1.62	1	-5.052	0	***	2009–2019 -2.72(-3.81, -1.62)***	2009–2019	-2.72 (-3.81, -1.62)	Incidence	Number
Austria	2	2019-2021	2019	2021	-70.84	-77.08	-62.90	1	-10.568	0	***	2019–2021 -70.84(-77.08, -62.90)***	2019–2021	-70.84 (-77.08, -62.90)	Incidence	Number
Austria	2	1990-2019	1990	2019	0.62	-0.14	1.39	0	1.602	0.109		1990, 2019 0.62(-0.14, 1.39)	1990, 2019	0.62 (-0.14, 1.39)	Incidence	Number
Azerbaijan	0	Full Range	1990	2021	-3.63	-5.47	-1.75	1	-3.917	0	***	1990–2021 -3.63(-5.47, -1.75)***	1990–2021	-3.63 (-5.47, -1.75)	Incidence	Number
Azerbaijan	0	1990-1999	1990	1999	-3.63	-5.47	-1.75	1	-3.917	0	***	1990–1999 -3.63(-5.47, -1.75)***	1990–1999	-3.63 (-5.47, -1.75)	Incidence	Number
Azerbaijan	0	1999-2009	1999	2009	-3.63	-5.47	-1.75	1	-3.917	0	***	1999–2009 -3.63(-5.47, -1.75)***	1999–2009	-3.63 (-5.47, -1.75)	Incidence	Number
Azerbaijan	0	2009-2019	2009	2019	-3.63	-5.47	-1.75	1	-3.917	0	***	2009–2019 -3.63(-5.47, -1.75)***	2009–2019	-3.63 (-5.47, -1.75)	Incidence	Number
Azerbaijan	0	2019-2021	2019	2021	-3.63	-5.47	-1.75	1	-3.917	0	***	2019–2021 -3.63(-5.47, -1.75)***	2019–2021	-3.63 (-5.47, -1.75)	Incidence	Number
Azerbaijan	0	1990-2019	1990	2019	-3.63	-5.47	-1.75	1	-3.917	0	***	1990, 2019 -3.63(-5.47, -1.75)***	1990, 2019	-3.63 (-5.47, -1.75)	Incidence	Number
Bahamas	1	Full Range	1990	2021	-12.04	-14.00	-10.04	1	-11.16	0	***	1990–2021 -12.04(-14.00, -10.04)***	1990–2021	-12.04 (-14.00, -10.04)	Incidence	Number
Bahamas	1	1990-1999	1990	1999	0.28	-0.28	0.84	0	1.025	0.314		1990–1999 0.28(-0.28, 0.84)	1990–1999	0.28 (-0.28, 0.84)	Incidence	Number
Bahamas	1	1999-2009	1999	2009	0.28	-0.28	0.84	0	1.025	0.314		1999–2009 0.28(-0.28, 0.84)	1999–2009	0.28 (-0.28, 0.84)	Incidence	Number
Bahamas	1	2009-2019	2009	2019	0.28	-0.28	0.84	0	1.025	0.314		2009–2019 0.28(-0.28, 0.84)	2009–2019	0.28 (-0.28, 0.84)	Incidence	Number
Bahamas	1	2019-2021	2019	2021	-86.85	-90.80	-81.22	1	-11.679	0	***	2019–2021 -86.85(-90.80, -81.22)***	2019–2021	-86.85 (-90.80, -81.22)	Incidence	Number
Bahamas	1	1990-2019	1990	2019	0.28	-0.28	0.84	0	1.025	0.314		1990, 2019 0.28(-0.28, 0.84)	1990, 2019	0.28 (-0.28, 0.84)	Incidence	Number
Bahrain	5	Full Range	1990	2021	-1.35	-1.59	-1.11	1	-10.912	0	***	1990–2021 -1.35(-1.59, -1.11)***	1990–2021	-1.35 (-1.59, -1.11)	Incidence	Number
Bahrain	5	1990-1999	1990	1999	2.5	1.90	3.11	1	8.191	0	***	1990–1999 2.50(1.90, 3.11)***	1990–1999	2.50 (1.90, 3.11)	Incidence	Number
Bahrain	5	1999-2009	1999	2009	5.64	5.37	5.93	1	40.471	0	***	1999–2009 5.64(5.37, 5.93)***	1999–2009	5.64 (5.37, 5.93)	Incidence	Number
Bahrain	5	2009-2019	2009	2019	5.8	5.60	6.00	1	57.356	0	***	2009–2019 5.80(5.60, 6.00)***	2009–2019	5.80 (5.60, 6.00)	Incidence	Number
Bahrain	5	2019-2021	2019	2021	-58.45	-59.28	-57.60	1	-92.183	0	***	2019–2021 -58.45(-59.28, -57.60)***	2019–2021	-58.45 (-59.28, -57.60)	Incidence	Number
Bahrain	5	1990-2019	1990	2019	4.71	4.47	4.95	1	39.75	0	***	1990, 2019 4.71(4.47, 4.95)***	1990, 2019	4.71 (4.47, 4.95)	Incidence	Number
Bangladesh	1	Full Range	1990	2021	-6.46	-7.83	-5.07	1	-8.871	0	***	1990–2021 -6.46(-7.83, -5.07)***	1990–2021	-6.46 (-7.83, -5.07)	Incidence	Number
Bangladesh	1	1990-1999	1990	1999	-2.94	-3.29	-2.58	1	-16.686	0	***	1990–1999 -2.94(-3.29, -2.58)***	1990–1999	-2.94 (-3.29, -2.58)	Incidence	Number
Bangladesh	1	1999-2009	1999	2009	-2.94	-3.29	-2.58	1	-16.686	0	***	1999–2009 -2.94(-3.29, -2.58)***	1999–2009	-2.94 (-3.29, -2.58)	Incidence	Number
Bangladesh	1	2009-2019	2009	2019	-2.94	-3.29	-2.58	1	-16.686	0	***	2009–2019 -2.94(-3.29, -2.58)***	2009–2019	-2.94 (-3.29, -2.58)	Incidence	Number
Bangladesh	1	2019-2021	2019	2021	-45.28	-56.67	-30.90	1	-5.301	0	***	2019–2021 -45.28(-56.67, -30.90)***	2019–2021	-45.28 (-56.67, -30.90)	Incidence	Number
Bangladesh	1	1990-2019	1990	2019	-2.94	-3.29	-2.58	1	-16.686	0	***	1990, 2019 -2.94(-3.29, -2.58)***	1990, 2019	-2.94 (-3.29, -2.58)	Incidence	Number
Barbados	1	Full Range	1990	2021	-14.07	-15.97	-12.14	1	-13.33	0	***	1990–2021 -14.07(-15.97, -12.14)***	1990–2021	-14.07 (-15.97, -12.14)	Incidence	Number
Barbados	1	1990-1999	1990	1999	0.06	-0.49	0.61	0	0.214	0.832		1990–1999 0.06(-0.49, 0.61)	1990–1999	0.06 (-0.49, 0.61)	Incidence	Number
Barbados	1	1999-2009	1999	2009	0.06	-0.49	0.61	0	0.214	0.832		1999–2009 0.06(-0.49, 0.61)	1999–2009	0.06 (-0.49, 0.61)	Incidence	Number
Barbados	1	2009-2019	2009	2019	0.06	-0.49	0.61	0	0.214	0.832		2009–2019 0.06(-0.49, 0.61)	2009–2019	0.06 (-0.49, 0.61)	Incidence	Number
Barbados	1	2019-2021	2019	2021	-90.56	-93.36	-86.56	1	-13.719	0	***	2019–2021 -90.56(-93.36, -86.56)***	2019–2021	-90.56 (-93.36, -86.56)	Incidence	Number
Barbados	1	1990-2019	1990	2019	0.06	-0.49	0.61	0	0.214	0.832		1990, 2019 0.06(-0.49, 0.61)	1990, 2019	0.06 (-0.49, 0.61)	Incidence	Number
Belarus	3	Full Range	1990	2021	-9.03	-11.75	-6.24	1	-6.13	0	***	1990–2021 -9.03(-11.75, -6.24)***	1990–2021	-9.03 (-11.75, -6.24)	Incidence	Number
Belarus	3	1990-1999	1990	1999	-10.52	-12.49	-8.51	1	-10.381	0	***	1990–1999 -10.52(-12.49, -8.51)***	1990–1999	-10.52 (-12.49, -8.51)	Incidence	Number
Belarus	3	1999-2009	1999	2009	2.09	-4.12	8.70	0	0.646	0.518		1999–2009 2.09(-4.12, 8.70)	1999–2009	2.09 (-4.12, 8.70)	Incidence	Number
Belarus	3	2009-2019	2009	2019	-8.74	-10.30	-7.14	1	-10.985	0	***	2009–2019 -8.74(-10.30, -7.14)***	2009–2019	-8.74 (-10.30, -7.14)	Incidence	Number
Belarus	3	2019-2021	2019	2021	-45.86	-61.09	-24.67	1	-3.863	0.001	**	2019–2021 -45.86(-61.09, -24.67)**	2019–2021	-45.86 (-61.09, -24.67)	Incidence	Number
Belarus	3	1990-2019	1990	2019	-5.72	-7.97	-3.41	1	-4.768	0	***	1990, 2019 -5.72(-7.97, -3.41)***	1990, 2019	-5.72 (-7.97, -3.41)	Incidence	Number
Belgium	3	Full Range	1990	2021	-9.24	-10.25	-8.21	1	-16.919	0	***	1990–2021 -9.24(-10.25, -8.21)***	1990–2021	-9.24 (-10.25, -8.21)	Incidence	Number
Belgium	3	1990-1999	1990	1999	3.93	2.96	4.91	1	8.523	0	***	1990–1999 3.93(2.96, 4.91)***	1990–1999	3.93 (2.96, 4.91)	Incidence	Number
Belgium	3	1999-2009	1999	2009	-10.32	-10.97	-9.66	1	-29.19	0	***	1999–2009 -10.32(-10.97, -9.66)***	1999–2009	-10.32 (-10.97, -9.66)	Incidence	Number
Belgium	3	2009-2019	2009	2019	-3.18	-4.90	-1.42	1	-3.514	0	***	2009–2019 -3.18(-4.90, -1.42)***	2009–2019	-3.18 (-4.90, -1.42)	Incidence	Number
Belgium	3	2019-2021	2019	2021	-62.09	-67.03	-56.41	1	-14.456	0	***	2019–2021 -62.09(-67.03, -56.41)***	2019–2021	-62.09 (-67.03, -56.41)	Incidence	Number
Belgium	3	1990-2019	1990	2019	-3.6	-4.36	-2.84	1	-9.154	0	***	1990, 2019 -3.60(-4.36, -2.84)***	1990, 2019	-3.60 (-4.36, -2.84)	Incidence	Number
Belize	1	Full Range	1990	2021	-11.05	-12.20	-9.87	1	-17.527	0	***	1990–2021 -11.05(-12.20, -9.87)***	1990–2021	-11.05 (-12.20, -9.87)	Incidence	Number
Belize	1	1990-1999	1990	1999	4.01	3.68	4.35	1	24.846	0	***	1990–1999 4.01(3.68, 4.35)***	1990–1999	4.01 (3.68, 4.35)	Incidence	Number
Belize	1	1999-2009	1999	2009	4.01	3.68	4.35	1	24.846	0	***	1999–2009 4.01(3.68, 4.35)***	1999–2009	4.01 (3.68, 4.35)	Incidence	Number
Belize	1	2009-2019	2009	2019	4.01	3.68	4.35	1	24.846	0	***	2009–2019 4.01(3.68, 4.35)***	2009–2019	4.01 (3.68, 4.35)	Incidence	Number
Belize	1	2019-2021	2019	2021	-90.79	-92.51	-88.67	1	-23.629	0	***	2019–2021 -90.79(-92.51, -88.67)***	2019–2021	-90.79 (-92.51, -88.67)	Incidence	Number
Belize	1	1990-2019	1990	2019	4.01	3.68	4.35	1	24.846	0	***	1990, 2019 4.01(3.68, 4.35)***	1990, 2019	4.01 (3.68, 4.35)	Incidence	Number
Benin	5	Full Range	1990	2021	-1.79	-2.39	-1.18	1	-5.773	0	***	1990–2021 -1.79(-2.39, -1.18)***	1990–2021	-1.79 (-2.39, -1.18)	Incidence	Number
Benin	5	1990-1999	1990	1999	-1.89	-2.36	-1.42	1	-7.814	0	***	1990–1999 -1.89(-2.36, -1.42)***	1990–1999	-1.89 (-2.36, -1.42)	Incidence	Number
Benin	5	1999-2009	1999	2009	2.26	1.47	3.06	1	5.655	0	***	1999–2009 2.26(1.47, 3.06)***	1999–2009	2.26 (1.47, 3.06)	Incidence	Number
Benin	5	2009-2019	2009	2019	2.36	1.05	3.68	1	3.547	0	***	2009–2019 2.36(1.05, 3.68)***	2009–2019	2.36 (1.05, 3.68)	Incidence	Number
Benin	5	2019-2021	2019	2021	-34.44	-37.05	-31.71	1	-22.091	0	***	2019–2021 -34.44(-37.05, -31.71)***	2019–2021	-34.44 (-37.05, -31.71)	Incidence	Number
Benin	5	1990-2019	1990	2019	0.99	0.38	1.60	1	3.201	0.001	**	1990, 2019 0.99(0.38, 1.60)**	1990, 2019	0.99 (0.38, 1.60)	Incidence	Number
Bermuda	1	Full Range	1990	2021	-15.75	-17.44	-14.02	1	-16.567	0	***	1990–2021 -15.75(-17.44, -14.02)***	1990–2021	-15.75 (-17.44, -14.02)	Incidence	Number
Bermuda	1	1990-1999	1990	1999	-2.38	-2.87	-1.89	1	-9.822	0	***	1990–1999 -2.38(-2.87, -1.89)***	1990–1999	-2.38 (-2.87, -1.89)	Incidence	Number
Bermuda	1	1999-2009	1999	2009	-2.38	-2.87	-1.89	1	-9.822	0	***	1999–2009 -2.38(-2.87, -1.89)***	1999–2009	-2.38 (-2.87, -1.89)	Incidence	Number
Bermuda	1	2009-2019	2009	2019	-2.38	-2.87	-1.89	1	-9.822	0	***	2009–2019 -2.38(-2.87, -1.89)***	2009–2019	-2.38 (-2.87, -1.89)	Incidence	Number
Bermuda	1	2019-2021	2019	2021	-90.04	-92.78	-86.28	1	-14.755	0	***	2019–2021 -90.04(-92.78, -86.28)***	2019–2021	-90.04 (-92.78, -86.28)	Incidence	Number
Bermuda	1	1990-2019	1990	2019	-2.38	-2.87	-1.89	1	-9.822	0	***	1990, 2019 -2.38(-2.87, -1.89)***	1990, 2019	-2.38 (-2.87, -1.89)	Incidence	Number
Bhutan	2	Full Range	1990	2021	-12.68	-14.71	-10.61	1	-11.315	0	***	1990–2021 -12.68(-14.71, -10.61)***	1990–2021	-12.68 (-14.71, -10.61)	Incidence	Number
Bhutan	2	1990-1999	1990	1999	-5.47	-7.17	-3.74	1	-6.405	0	***	1990–1999 -5.47(-7.17, -3.74)***	1990–1999	-5.47 (-7.17, -3.74)	Incidence	Number
Bhutan	2	1999-2009	1999	2009	-11.02	-11.98	-10.05	1	-21.191	0	***	1999–2009 -11.02(-11.98, -10.05)***	1999–2009	-11.02 (-11.98, -10.05)	Incidence	Number
Bhutan	2	2009-2019	2009	2019	-14.54	-15.78	-13.28	1	-22.2	0	***	2009–2019 -14.54(-15.78, -13.28)***	2009–2019	-14.54 (-15.78, -13.28)	Incidence	Number
Bhutan	2	2019-2021	2019	2021	-38.1	-56.19	-12.54	1	-2.864	0.009	**	2019–2021 -38.10(-56.19, -12.54)**	2019–2021	-38.10 (-56.19, -12.54)	Incidence	Number
Bhutan	2	1990-2019	1990	2019	-10.59	-11.55	-9.61	1	-20.184	0	***	1990, 2019 -10.59(-11.55, -9.61)***	1990, 2019	-10.59 (-11.55, -9.61)	Incidence	Number
Bolivia (Plurinational State of)	5	Full Range	1990	2021	-12.13	-12.28	-11.98	1	-148.343	0	***	1990–2021 -12.13(-12.28, -11.98)***	1990–2021	-12.13 (-12.28, -11.98)	Incidence	Number
Bolivia (Plurinational State of)	5	1990-1999	1990	1999	-2.14	-2.34	-1.94	1	-20.462	0	***	1990–1999 -2.14(-2.34, -1.94)***	1990–1999	-2.14 (-2.34, -1.94)	Incidence	Number
Bolivia (Plurinational State of)	5	1999-2009	1999	2009	-4.32	-4.50	-4.13	1	-44.73	0	***	1999–2009 -4.32(-4.50, -4.13)***	1999–2009	-4.32 (-4.50, -4.13)	Incidence	Number
Bolivia (Plurinational State of)	5	2009-2019	2009	2019	0.38	-0.01	0.76	0	1.927	0.054		2009–2019 0.38(-0.01, 0.76)	2009–2019	0.38 (-0.01, 0.76)	Incidence	Number
Bolivia (Plurinational State of)	5	2019-2021	2019	2021	-81.83	-82.06	-81.59	1	-281.351	0	***	2019–2021 -81.83(-82.06, -81.59)***	2019–2021	-81.83 (-82.06, -81.59)	Incidence	Number
Bolivia (Plurinational State of)	5	1990-2019	1990	2019	-2.04	-2.20	-1.88	1	-24.783	0	***	1990, 2019 -2.04(-2.20, -1.88)***	1990, 2019	-2.04 (-2.20, -1.88)	Incidence	Number
Bosnia and Herzegovina	2	Full Range	1990	2021	-13.01	-16.57	-9.31	1	-6.552	0	***	1990–2021 -13.01(-16.57, -9.31)***	1990–2021	-13.01 (-16.57, -9.31)	Incidence	Number
Bosnia and Herzegovina	2	1990-1999	1990	1999	-6.97	-8.47	-5.45	1	-9.169	0	***	1990–1999 -6.97(-8.47, -5.45)***	1990–1999	-6.97 (-8.47, -5.45)	Incidence	Number
Bosnia and Herzegovina	2	1999-2009	1999	2009	-6.97	-8.47	-5.45	1	-9.169	0	***	1999–2009 -6.97(-8.47, -5.45)***	1999–2009	-6.97 (-8.47, -5.45)	Incidence	Number
Bosnia and Herzegovina	2	2009-2019	2009	2019	10.09	4.16	16.36	1	3.405	0.001	**	2009–2019 10.09(4.16, 16.36)**	2009–2019	10.09 (4.16, 16.36)	Incidence	Number
Bosnia and Herzegovina	2	2019-2021	2019	2021	-85.85	-92.18	-74.38	1	-6.801	0	***	2019–2021 -85.85(-92.18, -74.38)***	2019–2021	-85.85 (-92.18, -74.38)	Incidence	Number
Bosnia and Herzegovina	2	1990-2019	1990	2019	-1.41	-3.54	0.77	0	-1.273	0.203		1990, 2019 -1.41(-3.54, 0.77)	1990, 2019	-1.41 (-3.54, 0.77)	Incidence	Number
Botswana	4	Full Range	1990	2021	-2.33	-8.06	3.76	0	-0.764	0.445		1990–2021 -2.33(-8.06, 3.76)	1990–2021	-2.33 (-8.06, 3.76)	Incidence	Number
Botswana	4	1990-1999	1990	1999	0.14	-9.59	10.92	0	0.027	0.979		1990–1999 0.14(-9.59, 10.92)	1990–1999	0.14 (-9.59, 10.92)	Incidence	Number
Botswana	4	1999-2009	1999	2009	0.48	-5.75	7.12	0	0.147	0.883		1999–2009 0.48(-5.75, 7.12)	1999–2009	0.48 (-5.75, 7.12)	Incidence	Number
Botswana	4	2009-2019	2009	2019	5.79	-2.92	15.29	0	1.283	0.199		2009–2019 5.79(-2.92, 15.29)	2009–2019	5.79 (-2.92, 15.29)	Incidence	Number
Botswana	4	2019-2021	2019	2021	-49.18	-64.37	-27.52	1	-4.005	0.001	**	2019–2021 -49.18(-64.37, -27.52)**	2019–2021	-49.18 (-64.37, -27.52)	Incidence	Number
Botswana	4	1990-2019	1990	2019	2.17	-3.39	8.06	0	0.752	0.452		1990, 2019 2.17(-3.39, 8.06)	1990, 2019	2.17 (-3.39, 8.06)	Incidence	Number
Brazil	4	Full Range	1990	2021	-4.64	-5.27	-4.00	1	-13.973	0	***	1990–2021 -4.64(-5.27, -4.00)***	1990–2021	-4.64 (-5.27, -4.00)	Incidence	Number
Brazil	4	1990-1999	1990	1999	-5.98	-6.62	-5.34	1	-17.874	0	***	1990–1999 -5.98(-6.62, -5.34)***	1990–1999	-5.98 (-6.62, -5.34)	Incidence	Number
Brazil	4	1999-2009	1999	2009	-10.68	-11.50	-9.85	1	-23.899	0	***	1999–2009 -10.68(-11.50, -9.85)***	1999–2009	-10.68 (-11.50, -9.85)	Incidence	Number
Brazil	4	2009-2019	2009	2019	17.69	16.76	18.62	1	40.231	0	***	2009–2019 17.69(16.76, 18.62)***	2009–2019	17.69 (16.76, 18.62)	Incidence	Number
Brazil	4	2019-2021	2019	2021	-50.77	-54.26	-47.02	1	-20.286	0	***	2019–2021 -50.77(-54.26, -47.02)***	2019–2021	-50.77 (-54.26, -47.02)	Incidence	Number
Brazil	4	1990-2019	1990	2019	-0.19	-0.72	0.34	0	-0.703	0.482		1990, 2019 -0.19(-0.72, 0.34)	1990, 2019	-0.19 (-0.72, 0.34)	Incidence	Number
Brunei Darussalam	1	Full Range	1990	2021	-17.23	-19.30	-15.10	1	-14.614	0	***	1990–2021 -17.23(-19.30, -15.10)***	1990–2021	-17.23 (-19.30, -15.10)	Incidence	Number
Brunei Darussalam	1	1990-1999	1990	1999	0.82	0.19	1.46	1	2.671	0.013	*	1990–1999 0.82(0.19, 1.46)*	1990–1999	0.82 (0.19, 1.46)	Incidence	Number
Brunei Darussalam	1	1999-2009	1999	2009	0.82	0.19	1.46	1	2.671	0.013	*	1999–2009 0.82(0.19, 1.46)*	1999–2009	0.82 (0.19, 1.46)	Incidence	Number
Brunei Darussalam	1	2009-2019	2009	2019	0.82	0.19	1.46	1	2.671	0.013	*	2009–2019 0.82(0.19, 1.46)*	2009–2019	0.82 (0.19, 1.46)	Incidence	Number
Brunei Darussalam	1	2019-2021	2019	2021	-95.26	-96.83	-92.93	1	-15.595	0	***	2019–2021 -95.26(-96.83, -92.93)***	2019–2021	-95.26 (-96.83, -92.93)	Incidence	Number
Brunei Darussalam	1	1990-2019	1990	2019	0.82	0.19	1.46	1	2.671	0.013	*	1990, 2019 0.82(0.19, 1.46)*	1990, 2019	0.82 (0.19, 1.46)	Incidence	Number
Bulgaria	1	Full Range	1990	2021	-9.7	-11.52	-7.84	1	-9.826	0	***	1990–2021 -9.70(-11.52, -7.84)***	1990–2021	-9.70 (-11.52, -7.84)	Incidence	Number
Bulgaria	1	1990-1999	1990	1999	2.35	1.83	2.87	1	9.435	0	***	1990–1999 2.35(1.83, 2.87)***	1990–1999	2.35 (1.83, 2.87)	Incidence	Number
Bulgaria	1	1999-2009	1999	2009	2.35	1.83	2.87	1	9.435	0	***	1999–2009 2.35(1.83, 2.87)***	1999–2009	2.35 (1.83, 2.87)	Incidence	Number
Bulgaria	1	2009-2019	2009	2019	2.35	1.83	2.87	1	9.435	0	***	2009–2019 2.35(1.83, 2.87)***	2009–2019	2.35 (1.83, 2.87)	Incidence	Number
Bulgaria	1	2019-2021	2019	2021	-85.31	-89.35	-79.72	1	-12.224	0	***	2019–2021 -85.31(-89.35, -79.72)***	2019–2021	-85.31 (-89.35, -79.72)	Incidence	Number
Bulgaria	1	1990-2019	1990	2019	2.35	1.83	2.87	1	9.435	0	***	1990, 2019 2.35(1.83, 2.87)***	1990, 2019	2.35 (1.83, 2.87)	Incidence	Number
Burkina Faso	4	Full Range	1990	2021	-4.5	-4.78	-4.23	1	-31.113	0	***	1990–2021 -4.50(-4.78, -4.23)***	1990–2021	-4.50 (-4.78, -4.23)	Incidence	Number
Burkina Faso	4	1990-1999	1990	1999	2.43	2.20	2.66	1	22.445	0	***	1990–1999 2.43(2.20, 2.66)***	1990–1999	2.43 (2.20, 2.66)	Incidence	Number
Burkina Faso	4	1999-2009	1999	2009	-5.44	-5.97	-4.90	1	-19.267	0	***	1999–2009 -5.44(-5.97, -4.90)***	1999–2009	-5.44 (-5.97, -4.90)	Incidence	Number
Burkina Faso	4	2009-2019	2009	2019	-3.14	-3.46	-2.81	1	-18.54	0	***	2009–2019 -3.14(-3.46, -2.81)***	2009–2019	-3.14 (-3.46, -2.81)	Incidence	Number
Burkina Faso	4	2019-2021	2019	2021	-31.87	-33.81	-29.87	1	-27.898	0	***	2019–2021 -31.87(-33.81, -29.87)***	2019–2021	-31.87 (-33.81, -29.87)	Incidence	Number
Burkina Faso	4	1990-2019	1990	2019	-2.25	-2.50	-2.01	1	-17.986	0	***	1990, 2019 -2.25(-2.50, -2.01)***	1990, 2019	-2.25 (-2.50, -2.01)	Incidence	Number
Burundi	3	Full Range	1990	2021	-4.49	-5.87	-3.10	1	-6.213	0	***	1990–2021 -4.49(-5.87, -3.10)***	1990–2021	-4.49 (-5.87, -3.10)	Incidence	Number
Burundi	3	1990-1999	1990	1999	0.63	-0.04	1.30	0	1.952	0.064		1990–1999 0.63(-0.04, 1.30)	1990–1999	0.63 (-0.04, 1.30)	Incidence	Number
Burundi	3	1999-2009	1999	2009	-4.86	-5.98	-3.73	1	-8.282	0	***	1999–2009 -4.86(-5.98, -3.73)***	1999–2009	-4.86 (-5.98, -3.73)	Incidence	Number
Burundi	3	2009-2019	2009	2019	-4.78	-6.87	-2.64	1	-4.322	0	***	2009–2019 -4.78(-6.87, -2.64)***	2009–2019	-4.78 (-6.87, -2.64)	Incidence	Number
Burundi	3	2019-2021	2019	2021	-21.82	-34.26	-7.04	1	-2.956	0.008	**	2019–2021 -21.82(-34.26, -7.04)**	2019–2021	-21.82 (-34.26, -7.04)	Incidence	Number
Burundi	3	1990-2019	1990	2019	-3.16	-4.19	-2.13	1	-5.916	0	***	1990, 2019 -3.16(-4.19, -2.13)***	1990, 2019	-3.16 (-4.19, -2.13)	Incidence	Number
Cabo Verde	5	Full Range	1990	2021	-8.58	-9.94	-7.21	1	-11.762	0	***	1990–2021 -8.58(-9.94, -7.21)***	1990–2021	-8.58 (-9.94, -7.21)	Incidence	Number
Cabo Verde	5	1990-1999	1990	1999	-1.5	-4.63	1.73	0	-0.917	0.359		1990–1999 -1.50(-4.63, 1.73)	1990–1999	-1.50 (-4.63, 1.73)	Incidence	Number
Cabo Verde	5	1999-2009	1999	2009	2.91	0.19	5.71	1	2.101	0.036	*	1999–2009 2.91(0.19, 5.71)*	1999–2009	2.91 (0.19, 5.71)	Incidence	Number
Cabo Verde	5	2009-2019	2009	2019	-18.36	-19.51	-17.19	1	-27.914	0	***	2009–2019 -18.36(-19.51, -17.19)***	2009–2019	-18.36 (-19.51, -17.19)	Incidence	Number
Cabo Verde	5	2019-2021	2019	2021	-36.4	-39.22	-33.44	1	-21.228	0	***	2019–2021 -36.40(-39.22, -33.44)***	2019–2021	-36.40 (-39.22, -33.44)	Incidence	Number
Cabo Verde	5	1990-2019	1990	2019	-6.27	-7.68	-4.83	1	-8.354	0	***	1990, 2019 -6.27(-7.68, -4.83)***	1990, 2019	-6.27 (-7.68, -4.83)	Incidence	Number
Cambodia	1	Full Range	1990	2021	-14.48	-15.93	-13.00	1	-17.899	0	***	1990–2021 -14.48(-15.93, -13.00)***	1990–2021	-14.48 (-15.93, -13.00)	Incidence	Number
Cambodia	1	1990-1999	1990	1999	-2.38	-2.79	-1.96	1	-11.62	0	***	1990–1999 -2.38(-2.79, -1.96)***	1990–1999	-2.38 (-2.79, -1.96)	Incidence	Number
Cambodia	1	1999-2009	1999	2009	-2.38	-2.79	-1.96	1	-11.62	0	***	1999–2009 -2.38(-2.79, -1.96)***	1999–2009	-2.38 (-2.79, -1.96)	Incidence	Number
Cambodia	1	2009-2019	2009	2019	-2.38	-2.79	-1.96	1	-11.62	0	***	2009–2019 -2.38(-2.79, -1.96)***	2009–2019	-2.38 (-2.79, -1.96)	Incidence	Number
Cambodia	1	2019-2021	2019	2021	-87.45	-90.43	-83.54	1	-15.713	0	***	2019–2021 -87.45(-90.43, -83.54)***	2019–2021	-87.45 (-90.43, -83.54)	Incidence	Number
Cambodia	1	1990-2019	1990	2019	-2.38	-2.79	-1.96	1	-11.62	0	***	1990, 2019 -2.38(-2.79, -1.96)***	1990, 2019	-2.38 (-2.79, -1.96)	Incidence	Number
Cameroon	2	Full Range	1990	2021	-1.21	-1.92	-0.49	1	-3.282	0.001	**	1990–2021 -1.21(-1.92, -0.49)**	1990–2021	-1.21 (-1.92, -0.49)	Incidence	Number
Cameroon	2	1990-1999	1990	1999	0.85	0.56	1.13	1	6.134	0	***	1990–1999 0.85(0.56, 1.13)***	1990–1999	0.85 (0.56, 1.13)	Incidence	Number
Cameroon	2	1999-2009	1999	2009	0.85	0.56	1.13	1	6.134	0	***	1999–2009 0.85(0.56, 1.13)***	1999–2009	0.85 (0.56, 1.13)	Incidence	Number
Cameroon	2	2009-2019	2009	2019	4.42	3.42	5.43	1	8.792	0	***	2009–2019 4.42(3.42, 5.43)***	2009–2019	4.42 (3.42, 5.43)	Incidence	Number
Cameroon	2	2019-2021	2019	2021	-38.43	-44.48	-31.73	1	-9.682	0	***	2019–2021 -38.43(-44.48, -31.73)***	2019–2021	-38.43 (-44.48, -31.73)	Incidence	Number
Cameroon	2	1990-2019	1990	2019	2.06	1.68	2.45	1	10.52	0	***	1990, 2019 2.06(1.68, 2.45)***	1990, 2019	2.06 (1.68, 2.45)	Incidence	Number
Canada	3	Full Range	1990	2021	-6.96	-10.42	-3.35	1	-3.722	0	***	1990–2021 -6.96(-10.42, -3.35)***	1990–2021	-6.96 (-10.42, -3.35)	Incidence	Number
Canada	3	1990-1999	1990	1999	0.9	-3.47	5.48	0	0.398	0.69		1990–1999 0.90(-3.47, 5.48)	1990–1999	0.90 (-3.47, 5.48)	Incidence	Number
Canada	3	1999-2009	1999	2009	-2.87	-7.66	2.17	0	-1.129	0.259		1999–2009 -2.87(-7.66, 2.17)	1999–2009	-2.87 (-7.66, 2.17)	Incidence	Number
Canada	3	2009-2019	2009	2019	7.78	5.43	10.18	1	7.074	0	***	2009–2019 7.78(5.43, 10.18)***	2009–2019	7.78 (5.43, 10.18)	Incidence	Number
Canada	3	2019-2021	2019	2021	-75.01	-84.38	-60.02	1	-6.137	0	***	2019–2021 -75.01(-84.38, -60.02)***	2019–2021	-75.01 (-84.38, -60.02)	Incidence	Number
Canada	3	1990-2019	1990	2019	1.88	-0.81	4.63	0	1.364	0.172		1990, 2019 1.88(-0.81, 4.63)	1990, 2019	1.88 (-0.81, 4.63)	Incidence	Number
Central African Republic	5	Full Range	1990	2021	1.53	0.75	2.33	1	3.855	0	***	1990–2021 1.53(0.75, 2.33)***	1990–2021	1.53 (0.75, 2.33)	Incidence	Number
Central African Republic	5	1990-1999	1990	1999	4.18	2.90	5.48	1	6.483	0	***	1990–1999 4.18(2.90, 5.48)***	1990–1999	4.18 (2.90, 5.48)	Incidence	Number
Central African Republic	5	1999-2009	1999	2009	2.52	2.11	2.92	1	12.278	0	***	1999–2009 2.52(2.11, 2.92)***	1999–2009	2.52 (2.11, 2.92)	Incidence	Number
Central African Republic	5	2009-2019	2009	2019	2.14	0.35	3.96	1	2.347	0.019	*	2009–2019 2.14(0.35, 3.96)*	2009–2019	2.14 (0.35, 3.96)	Incidence	Number
Central African Republic	5	2019-2021	2019	2021	-16.32	-20.92	-11.45	1	-6.709	0	***	2019–2021 -16.32(-20.92, -11.45)***	2019–2021	-16.32 (-20.92, -11.45)	Incidence	Number
Central African Republic	5	1990-2019	1990	2019	2.9	2.13	3.67	1	7.503	0	***	1990, 2019 2.90(2.13, 3.67)***	1990, 2019	2.90 (2.13, 3.67)	Incidence	Number
Chad	2	Full Range	1990	2021	-0.19	-0.49	0.12	0	-1.211	0.226		1990–2021 -0.19(-0.49, 0.12)	1990–2021	-0.19 (-0.49, 0.12)	Incidence	Number
Chad	2	1990-1999	1990	1999	2.84	2.71	2.96	1	49.035	0	***	1990–1999 2.84(2.71, 2.96)***	1990–1999	2.84 (2.71, 2.96)	Incidence	Number
Chad	2	1999-2009	1999	2009	2.84	2.71	2.96	1	49.035	0	***	1999–2009 2.84(2.71, 2.96)***	1999–2009	2.84 (2.71, 2.96)	Incidence	Number
Chad	2	2009-2019	2009	2019	1.8	1.39	2.21	1	8.726	0	***	2009–2019 1.80(1.39, 2.21)***	2009–2019	1.80 (1.39, 2.21)	Incidence	Number
Chad	2	2019-2021	2019	2021	-31.87	-34.73	-28.88	1	-18.449	0	***	2019–2021 -31.87(-34.73, -28.88)***	2019–2021	-31.87 (-34.73, -28.88)	Incidence	Number
Chad	2	1990-2019	1990	2019	2.48	2.31	2.64	1	30.334	0	***	1990, 2019 2.48(2.31, 2.64)***	1990, 2019	2.48 (2.31, 2.64)	Incidence	Number
Chile	1	Full Range	1990	2021	-11.44	-12.93	-9.91	1	-13.955	0	***	1990–2021 -11.44(-12.93, -9.91)***	1990–2021	-11.44 (-12.93, -9.91)	Incidence	Number
Chile	1	1990-1999	1990	1999	0.13	-0.29	0.56	0	0.638	0.529		1990–1999 0.13(-0.29, 0.56)	1990–1999	0.13 (-0.29, 0.56)	Incidence	Number
Chile	1	1999-2009	1999	2009	0.13	-0.29	0.56	0	0.638	0.529		1999–2009 0.13(-0.29, 0.56)	1999–2009	0.13 (-0.29, 0.56)	Incidence	Number
Chile	1	2009-2019	2009	2019	0.13	-0.29	0.56	0	0.638	0.529		2009–2019 0.13(-0.29, 0.56)	2009–2019	0.13 (-0.29, 0.56)	Incidence	Number
Chile	1	2019-2021	2019	2021	-85.06	-88.60	-80.44	1	-14.457	0	***	2019–2021 -85.06(-88.60, -80.44)***	2019–2021	-85.06 (-88.60, -80.44)	Incidence	Number
Chile	1	1990-2019	1990	2019	0.13	-0.29	0.56	0	0.638	0.529		1990, 2019 0.13(-0.29, 0.56)	1990, 2019	0.13 (-0.29, 0.56)	Incidence	Number
China	5	Full Range	1990	2021	-7.38	-8.52	-6.23	1	-12.17	0	***	1990–2021 -7.38(-8.52, -6.23)***	1990–2021	-7.38 (-8.52, -6.23)	Incidence	Number
China	5	1990-1999	1990	1999	-2.8	-3.94	-1.65	1	-4.732	0	***	1990–1999 -2.80(-3.94, -1.65)***	1990–1999	-2.80 (-3.94, -1.65)	Incidence	Number
China	5	1999-2009	1999	2009	-0.73	-1.81	0.37	0	-1.301	0.193		1999–2009 -0.73(-1.81, 0.37)	1999–2009	-0.73 (-1.81, 0.37)	Incidence	Number
China	5	2009-2019	2009	2019	-3.73	-6.49	-0.89	1	-2.56	0.01	*	2009–2019 -3.73(-6.49, -0.89)*	2009–2019	-3.73 (-6.49, -0.89)	Incidence	Number
China	5	2019-2021	2019	2021	-56.6	-60.58	-52.23	1	-18.528	0	***	2019–2021 -56.60(-60.58, -52.23)***	2019–2021	-56.60 (-60.58, -52.23)	Incidence	Number
China	5	1990-2019	1990	2019	-2.41	-3.55	-1.26	1	-4.087	0	***	1990, 2019 -2.41(-3.55, -1.26)***	1990, 2019	-2.41 (-3.55, -1.26)	Incidence	Number
Colombia	3	Full Range	1990	2021	-5.93	-6.48	-5.38	1	-20.424	0	***	1990–2021 -5.93(-6.48, -5.38)***	1990–2021	-5.93 (-6.48, -5.38)	Incidence	Number
Colombia	3	1990-1999	1990	1999	4.49	4.03	4.95	1	20.764	0	***	1990–1999 4.49(4.03, 4.95)***	1990–1999	4.49 (4.03, 4.95)	Incidence	Number
Colombia	3	1999-2009	1999	2009	-1.67	-2.49	-0.84	1	-3.934	0	***	1999–2009 -1.67(-2.49, -0.84)***	1999–2009	-1.67 (-2.49, -0.84)	Incidence	Number
Colombia	3	2009-2019	2009	2019	0.55	-0.13	1.24	0	1.694	0.105		2009–2019 0.55(-0.13, 1.24)	2009–2019	0.55 (-0.13, 1.24)	Incidence	Number
Colombia	3	2019-2021	2019	2021	-66.33	-68.75	-63.73	1	-30.45	0	***	2019–2021 -66.33(-68.75, -63.73)***	2019–2021	-66.33 (-68.75, -63.73)	Incidence	Number
Colombia	3	1990-2019	1990	2019	0.98	0.57	1.38	1	4.769	0	***	1990, 2019 0.98(0.57, 1.38)***	1990, 2019	0.98 (0.57, 1.38)	Incidence	Number
Comoros	1	Full Range	1990	2021	-2.22	-3.77	-0.65	1	-2.756	0.006	**	1990–2021 -2.22(-3.77, -0.65)**	1990–2021	-2.22 (-3.77, -0.65)	Incidence	Number
Comoros	1	1990-1999	1990	1999	1.3	0.75	1.86	1	4.864	0	***	1990–1999 1.30(0.75, 1.86)***	1990–1999	1.30 (0.75, 1.86)	Incidence	Number
Comoros	1	1999-2009	1999	2009	1.3	0.75	1.86	1	4.864	0	***	1999–2009 1.30(0.75, 1.86)***	1999–2009	1.30 (0.75, 1.86)	Incidence	Number
Comoros	1	2009-2019	2009	2019	-2.34	-3.94	-0.72	1	-2.816	0.005	**	2009–2019 -2.34(-3.94, -0.72)**	2009–2019	-2.34 (-3.94, -0.72)	Incidence	Number
Comoros	1	2019-2021	2019	2021	-29.77	-40.47	-17.15	1	-4.387	0	***	2019–2021 -29.77(-40.47, -17.15)***	2019–2021	-29.77 (-40.47, -17.15)	Incidence	Number
Comoros	1	1990-2019	1990	2019	0.03	-0.71	0.78	0	0.088	0.93		1990, 2019 0.03(-0.71, 0.78)	1990, 2019	0.03 (-0.71, 0.78)	Incidence	Number
Congo	4	Full Range	1990	2021	3.29	2.65	3.93	1	10.296	0	***	1990–2021 3.29(2.65, 3.93)***	1990–2021	3.29 (2.65, 3.93)	Incidence	Number
Congo	4	1990-1999	1990	1999	9.7	8.41	10.99	1	15.386	0	***	1990–1999 9.70(8.41, 10.99)***	1990–1999	9.70 (8.41, 10.99)	Incidence	Number
Congo	4	1999-2009	1999	2009	-0.33	-1.01	0.36	0	-0.945	0.345		1999–2009 -0.33(-1.01, 0.36)	1999–2009	-0.33 (-1.01, 0.36)	Incidence	Number
Congo	4	2009-2019	2009	2019	4.73	4.09	5.37	1	15.913	0	***	2009–2019 4.73(4.09, 5.37)***	2009–2019	4.73 (4.09, 5.37)	Incidence	Number
Congo	4	2019-2021	2019	2021	-12.15	-17.83	-6.07	1	-4.07	0.001	**	2019–2021 -12.15(-17.83, -6.07)**	2019–2021	-12.15 (-17.83, -6.07)	Incidence	Number
Congo	4	1990-2019	1990	2019	4.45	3.93	4.97	1	17.114	0	***	1990, 2019 4.45(3.93, 4.97)***	1990, 2019	4.45 (3.93, 4.97)	Incidence	Number
Cook Islands	1	Full Range	1990	2021	-12.49	-14.82	-10.11	1	-9.728	0	***	1990–2021 -12.49(-14.82, -10.11)***	1990–2021	-12.49 (-14.82, -10.11)	Incidence	Number
Cook Islands	1	1990-1999	1990	1999	-3.64	-4.28	-2.99	1	-11.389	0	***	1990–1999 -3.64(-4.28, -2.99)***	1990–1999	-3.64 (-4.28, -2.99)	Incidence	Number
Cook Islands	1	1999-2009	1999	2009	-3.64	-4.28	-2.99	1	-11.389	0	***	1999–2009 -3.64(-4.28, -2.99)***	1999–2009	-3.64 (-4.28, -2.99)	Incidence	Number
Cook Islands	1	2009-2019	2009	2019	-3.64	-4.28	-2.99	1	-11.389	0	***	2009–2019 -3.64(-4.28, -2.99)***	2009–2019	-3.64 (-4.28, -2.99)	Incidence	Number
Cook Islands	1	2019-2021	2019	2021	-78.38	-85.87	-66.91	1	-7.385	0	***	2019–2021 -78.38(-85.87, -66.91)***	2019–2021	-78.38 (-85.87, -66.91)	Incidence	Number
Cook Islands	1	1990-2019	1990	2019	-3.64	-4.28	-2.99	1	-11.389	0	***	1990, 2019 -3.64(-4.28, -2.99)***	1990, 2019	-3.64 (-4.28, -2.99)	Incidence	Number
Costa Rica	5	Full Range	1990	2021	-13.52	-13.91	-13.13	1	-63.204	0	***	1990–2021 -13.52(-13.91, -13.13)***	1990–2021	-13.52 (-13.91, -13.13)	Incidence	Number
Costa Rica	5	1990-1999	1990	1999	4.35	4.05	4.66	1	30.837	0	***	1990–1999 4.35(4.05, 4.66)***	1990–1999	4.35 (4.05, 4.66)	Incidence	Number
Costa Rica	5	1999-2009	1999	2009	0.25	-0.46	0.96	0	0.686	0.493		1999–2009 0.25(-0.46, 0.96)	1999–2009	0.25 (-0.46, 0.96)	Incidence	Number
Costa Rica	5	2009-2019	2009	2019	-7.99	-8.81	-7.17	1	-18.267	0	***	2009–2019 -7.99(-8.81, -7.17)***	2009–2019	-7.99 (-8.81, -7.17)	Incidence	Number
Costa Rica	5	2019-2021	2019	2021	-86.99	-87.47	-86.49	1	-114.859	0	***	2019–2021 -86.99(-87.47, -86.49)***	2019–2021	-86.99 (-87.47, -86.49)	Incidence	Number
Costa Rica	5	1990-2019	1990	2019	-1.46	-1.86	-1.04	1	-6.879	0	***	1990, 2019 -1.46(-1.86, -1.04)***	1990, 2019	-1.46 (-1.86, -1.04)	Incidence	Number
Croatia	1	Full Range	1990	2021	-12.62	-16.02	-9.08	1	-6.661	0	***	1990–2021 -12.62(-16.02, -9.08)***	1990–2021	-12.62 (-16.02, -9.08)	Incidence	Number
Croatia	1	1990-1999	1990	1999	-3.54	-4.49	-2.58	1	-7.502	0	***	1990–1999 -3.54(-4.49, -2.58)***	1990–1999	-3.54 (-4.49, -2.58)	Incidence	Number
Croatia	1	1999-2009	1999	2009	-3.54	-4.49	-2.58	1	-7.502	0	***	1999–2009 -3.54(-4.49, -2.58)***	1999–2009	-3.54 (-4.49, -2.58)	Incidence	Number
Croatia	1	2009-2019	2009	2019	-3.54	-4.49	-2.58	1	-7.502	0	***	2009–2019 -3.54(-4.49, -2.58)***	2009–2019	-3.54 (-4.49, -2.58)	Incidence	Number
Croatia	1	2019-2021	2019	2021	-79.16	-88.88	-60.95	1	-5.124	0	***	2019–2021 -79.16(-88.88, -60.95)***	2019–2021	-79.16 (-88.88, -60.95)	Incidence	Number
Croatia	1	1990-2019	1990	2019	-3.54	-4.49	-2.58	1	-7.502	0	***	1990, 2019 -3.54(-4.49, -2.58)***	1990, 2019	-3.54 (-4.49, -2.58)	Incidence	Number
Cuba	1	Full Range	1990	2021	-15.23	-18.62	-11.70	1	-7.945	0	***	1990–2021 -15.23(-18.62, -11.70)***	1990–2021	-15.23 (-18.62, -11.70)	Incidence	Number
Cuba	1	1990-1999	1990	1999	-0.95	-1.95	0.05	0	-1.943	0.062		1990–1999 -0.95(-1.95, 0.05)	1990–1999	-0.95 (-1.95, 0.05)	Incidence	Number
Cuba	1	1999-2009	1999	2009	-0.95	-1.95	0.05	0	-1.943	0.062		1999–2009 -0.95(-1.95, 0.05)	1999–2009	-0.95 (-1.95, 0.05)	Incidence	Number
Cuba	1	2009-2019	2009	2019	-0.95	-1.95	0.05	0	-1.943	0.062		2009–2019 -0.95(-1.95, 0.05)	2009–2019	-0.95 (-1.95, 0.05)	Incidence	Number
Cuba	1	2019-2021	2019	2021	-91.13	-95.34	-83.09	1	-7.705	0	***	2019–2021 -91.13(-95.34, -83.09)***	2019–2021	-91.13 (-95.34, -83.09)	Incidence	Number
Cuba	1	1990-2019	1990	2019	-0.95	-1.95	0.05	0	-1.943	0.062		1990, 2019 -0.95(-1.95, 0.05)	1990, 2019	-0.95 (-1.95, 0.05)	Incidence	Number
Cyprus	3	Full Range	1990	2021	-8.77	-9.62	-7.92	1	-19.237	0	***	1990–2021 -8.77(-9.62, -7.92)***	1990–2021	-8.77 (-9.62, -7.92)	Incidence	Number
Cyprus	3	1990-1999	1990	1999	-13.75	-14.54	-12.94	1	-33.132	0	***	1990–1999 -13.75(-14.54, -12.94)***	1990–1999	-13.75 (-14.54, -12.94)	Incidence	Number
Cyprus	3	1999-2009	1999	2009	-1.76	-2.44	-1.08	1	-5.07	0	***	1999–2009 -1.76(-2.44, -1.08)***	1999–2009	-1.76 (-2.44, -1.08)	Incidence	Number
Cyprus	3	2009-2019	2009	2019	16.82	15.25	18.41	1	22.586	0	***	2009–2019 16.82(15.25, 18.41)***	2009–2019	16.82 (15.25, 18.41)	Incidence	Number
Cyprus	3	2019-2021	2019	2021	-76.45	-79.10	-73.47	1	-25.222	0	***	2019–2021 -76.45(-79.10, -73.47)***	2019–2021	-76.45 (-79.10, -73.47)	Incidence	Number
Cyprus	3	1990-2019	1990	2019	0.16	-0.47	0.79	0	0.488	0.625		1990, 2019 0.16(-0.47, 0.79)	1990, 2019	0.16 (-0.47, 0.79)	Incidence	Number
Czechia	1	Full Range	1990	2021	-9.6	-12.01	-7.12	1	-7.31	0	***	1990–2021 -9.60(-12.01, -7.12)***	1990–2021	-9.60 (-12.01, -7.12)	Incidence	Number
Czechia	1	1990-1999	1990	1999	0.01	-0.66	0.69	0	0.046	0.963		1990–1999 0.01(-0.66, 0.69)	1990–1999	0.01 (-0.66, 0.69)	Incidence	Number
Czechia	1	1999-2009	1999	2009	0.01	-0.66	0.69	0	0.046	0.963		1999–2009 0.01(-0.66, 0.69)	1999–2009	0.01 (-0.66, 0.69)	Incidence	Number
Czechia	1	2009-2019	2009	2019	0.01	-0.66	0.69	0	0.046	0.963		2009–2019 0.01(-0.66, 0.69)	2009–2019	0.01 (-0.66, 0.69)	Incidence	Number
Czechia	1	2019-2021	2019	2021	-79.12	-86.39	-67.96	1	-7.507	0	***	2019–2021 -79.12(-86.39, -67.96)***	2019–2021	-79.12 (-86.39, -67.96)	Incidence	Number
Czechia	1	1990-2019	1990	2019	0.01	-0.66	0.69	0	0.046	0.963		1990, 2019 0.01(-0.66, 0.69)	1990, 2019	0.01 (-0.66, 0.69)	Incidence	Number
Côte d'Ivoire	1	Full Range	1990	2021	-2.64	-3.69	-1.59	1	-4.87	0	***	1990–2021 -2.64(-3.69, -1.59)***	1990–2021	-2.64 (-3.69, -1.59)	Incidence	Number
Côte d'Ivoire	1	1990-1999	1990	1999	1.49	1.22	1.76	1	11.349	0	***	1990–1999 1.49(1.22, 1.76)***	1990–1999	1.49 (1.22, 1.76)	Incidence	Number
Côte d'Ivoire	1	1999-2009	1999	2009	1.49	1.22	1.76	1	11.349	0	***	1999–2009 1.49(1.22, 1.76)***	1999–2009	1.49 (1.22, 1.76)	Incidence	Number
Côte d'Ivoire	1	2009-2019	2009	2019	1.49	1.22	1.76	1	11.349	0	***	2009–2019 1.49(1.22, 1.76)***	2009–2019	1.49 (1.22, 1.76)	Incidence	Number
Côte d'Ivoire	1	2019-2021	2019	2021	-46.73	-55.09	-36.83	1	-7.577	0	***	2019–2021 -46.73(-55.09, -36.83)***	2019–2021	-46.73 (-55.09, -36.83)	Incidence	Number
Côte d'Ivoire	1	1990-2019	1990	2019	1.49	1.22	1.76	1	11.349	0	***	1990, 2019 1.49(1.22, 1.76)***	1990, 2019	1.49 (1.22, 1.76)	Incidence	Number
Democratic People's Republic of Korea	5	Full Range	1990	2021	-14.56	-15.08	-14.03	1	-50.272	0	***	1990–2021 -14.56(-15.08, -14.03)***	1990–2021	-14.56 (-15.08, -14.03)	Incidence	Number
Democratic People's Republic of Korea	5	1990-1999	1990	1999	2.12	1.74	2.50	1	11.007	0	***	1990–1999 2.12(1.74, 2.50)***	1990–1999	2.12 (1.74, 2.50)	Incidence	Number
Democratic People's Republic of Korea	5	1999-2009	1999	2009	-8.48	-8.88	-8.08	1	-40.079	0	***	1999–2009 -8.48(-8.88, -8.08)***	1999–2009	-8.48 (-8.88, -8.08)	Incidence	Number
Democratic People's Republic of Korea	5	2009-2019	2009	2019	-19.21	-20.51	-17.90	1	-25.866	0	***	2009–2019 -19.21(-20.51, -17.90)***	2009–2019	-19.21 (-20.51, -17.90)	Incidence	Number
Democratic People's Republic of Korea	5	2019-2021	2019	2021	-64.06	-65.51	-62.55	1	-53.058	0	***	2019–2021 -64.06(-65.51, -62.55)***	2019–2021	-64.06 (-65.51, -62.55)	Incidence	Number
Democratic People's Republic of Korea	5	1990-2019	1990	2019	-9.3	-9.85	-8.75	1	-31.798	0	***	1990, 2019 -9.30(-9.85, -8.75)***	1990, 2019	-9.30 (-9.85, -8.75)	Incidence	Number
Democratic Republic of the Congo	5	Full Range	1990	2021	1.41	1.16	1.66	1	11	0	***	1990–2021 1.41(1.16, 1.66)***	1990–2021	1.41 (1.16, 1.66)	Incidence	Number
Democratic Republic of the Congo	5	1990-1999	1990	1999	4.7	4.53	4.88	1	58.282	0	***	1990–1999 4.70(4.53, 4.88)***	1990–1999	4.70 (4.53, 4.88)	Incidence	Number
Democratic Republic of the Congo	5	1999-2009	1999	2009	-2.29	-2.68	-1.89	1	-11.112	0	***	1999–2009 -2.29(-2.68, -1.89)***	1999–2009	-2.29 (-2.68, -1.89)	Incidence	Number
Democratic Republic of the Congo	5	2009-2019	2009	2019	5.55	4.98	6.13	1	19.403	0	***	2009–2019 5.55(4.98, 6.13)***	2009–2019	5.55 (4.98, 6.13)	Incidence	Number
Democratic Republic of the Congo	5	2019-2021	2019	2021	-13.45	-15.02	-11.84	1	-16.718	0	***	2019–2021 -13.45(-15.02, -11.84)***	2019–2021	-13.45 (-15.02, -11.84)	Incidence	Number
Democratic Republic of the Congo	5	1990-2019	1990	2019	2.52	2.28	2.77	1	20.374	0	***	1990, 2019 2.52(2.28, 2.77)***	1990, 2019	2.52 (2.28, 2.77)	Incidence	Number
Denmark	3	Full Range	1990	2021	-13.42	-16.89	-9.82	1	-6.922	0	***	1990–2021 -13.42(-16.89, -9.82)***	1990–2021	-13.42 (-16.89, -9.82)	Incidence	Number
Denmark	3	1990-1999	1990	1999	-5.51	-7.70	-3.27	1	-5.022	0	***	1990–1999 -5.51(-7.70, -3.27)***	1990–1999	-5.51 (-7.70, -3.27)	Incidence	Number
Denmark	3	1999-2009	1999	2009	2.03	-3.32	7.68	0	0.73	0.465		1999–2009 2.03(-3.32, 7.68)	1999–2009	2.03 (-3.32, 7.68)	Incidence	Number
Denmark	3	2009-2019	2009	2019	-3.39	-7.87	1.31	0	-1.423	0.155		2009–2019 -3.39(-7.87, 1.31)	2009–2019	-3.39 (-7.87, 1.31)	Incidence	Number
Denmark	3	2019-2021	2019	2021	-85.15	-91.00	-75.50	1	-7.924	0	***	2019–2021 -85.15(-91.00, -75.50)***	2019–2021	-85.15 (-91.00, -75.50)	Incidence	Number
Denmark	3	1990-2019	1990	2019	-2.23	-5.03	0.65	0	-1.521	0.128		1990, 2019 -2.23(-5.03, 0.65)	1990, 2019	-2.23 (-5.03, 0.65)	Incidence	Number
Djibouti	3	Full Range	1990	2021	3.27	0.90	5.68	1	2.723	0.006	**	1990–2021 3.27(0.90, 5.68)**	1990–2021	3.27 (0.90, 5.68)	Incidence	Number
Djibouti	3	1990-1999	1990	1999	8.05	5.98	10.17	1	8.305	0	***	1990–1999 8.05(5.98, 10.17)***	1990–1999	8.05 (5.98, 10.17)	Incidence	Number
Djibouti	3	1999-2009	1999	2009	3.66	-0.60	8.10	0	1.681	0.093		1999–2009 3.66(-0.60, 8.10)	1999–2009	3.66 (-0.60, 8.10)	Incidence	Number
Djibouti	3	2009-2019	2009	2019	5.19	2.11	8.36	1	3.334	0.001	**	2009–2019 5.19(2.11, 8.36)**	2009–2019	5.19 (2.11, 8.36)	Incidence	Number
Djibouti	3	2019-2021	2019	2021	-24.64	-36.04	-11.21	1	-3.587	0.002	**	2019–2021 -24.64(-36.04, -11.21)**	2019–2021	-24.64 (-36.04, -11.21)	Incidence	Number
Djibouti	3	1990-2019	1990	2019	5.54	3.48	7.63	1	5.383	0	***	1990, 2019 5.54(3.48, 7.63)***	1990, 2019	5.54 (3.48, 7.63)	Incidence	Number
Dominica	1	Full Range	1990	2021	-12.93	-15.75	-10.01	1	-8.232	0	***	1990–2021 -12.93(-15.75, -10.01)***	1990–2021	-12.93 (-15.75, -10.01)	Incidence	Number
Dominica	1	1990-1999	1990	1999	0.16	-0.66	0.98	0	0.398	0.694		1990–1999 0.16(-0.66, 0.98)	1990–1999	0.16 (-0.66, 0.98)	Incidence	Number
Dominica	1	1999-2009	1999	2009	0.16	-0.66	0.98	0	0.398	0.694		1999–2009 0.16(-0.66, 0.98)	1999–2009	0.16 (-0.66, 0.98)	Incidence	Number
Dominica	1	2009-2019	2009	2019	0.16	-0.66	0.98	0	0.398	0.694		2009–2019 0.16(-0.66, 0.98)	2009–2019	0.16 (-0.66, 0.98)	Incidence	Number
Dominica	1	2019-2021	2019	2021	-88.56	-93.21	-80.74	1	-8.533	0	***	2019–2021 -88.56(-93.21, -80.74)***	2019–2021	-88.56 (-93.21, -80.74)	Incidence	Number
Dominica	1	1990-2019	1990	2019	0.16	-0.66	0.98	0	0.398	0.694		1990, 2019 0.16(-0.66, 0.98)	1990, 2019	0.16 (-0.66, 0.98)	Incidence	Number
Dominican Republic	1	Full Range	1990	2021	-12.46	-13.46	-11.45	1	-22.755	0	***	1990–2021 -12.46(-13.46, -11.45)***	1990–2021	-12.46 (-13.46, -11.45)	Incidence	Number
Dominican Republic	1	1990-1999	1990	1999	1.3	1.01	1.59	1	9.31	0	***	1990–1999 1.30(1.01, 1.59)***	1990–1999	1.30 (1.01, 1.59)	Incidence	Number
Dominican Republic	1	1999-2009	1999	2009	1.3	1.01	1.59	1	9.31	0	***	1999–2009 1.30(1.01, 1.59)***	1999–2009	1.30 (1.01, 1.59)	Incidence	Number
Dominican Republic	1	2009-2019	2009	2019	1.3	1.01	1.59	1	9.31	0	***	2009–2019 1.30(1.01, 1.59)***	2009–2019	1.30 (1.01, 1.59)	Incidence	Number
Dominican Republic	1	2019-2021	2019	2021	-89.45	-91.20	-87.36	1	-25.455	0	***	2019–2021 -89.45(-91.20, -87.36)***	2019–2021	-89.45 (-91.20, -87.36)	Incidence	Number
Dominican Republic	1	1990-2019	1990	2019	1.3	1.01	1.59	1	9.31	0	***	1990, 2019 1.30(1.01, 1.59)***	1990, 2019	1.30 (1.01, 1.59)	Incidence	Number
Ecuador	4	Full Range	1990	2021	-3.46	-4.41	-2.49	1	-6.938	0	***	1990–2021 -3.46(-4.41, -2.49)***	1990–2021	-3.46 (-4.41, -2.49)	Incidence	Number
Ecuador	4	1990-1999	1990	1999	-2.04	-3.54	-0.52	1	-2.629	0.009	**	1990–1999 -2.04(-3.54, -0.52)**	1990–1999	-2.04 (-3.54, -0.52)	Incidence	Number
Ecuador	4	1999-2009	1999	2009	-1.99	-2.95	-1.02	1	-3.987	0	***	1999–2009 -1.99(-2.95, -1.02)***	1999–2009	-1.99 (-2.95, -1.02)	Incidence	Number
Ecuador	4	2009-2019	2009	2019	10.32	9.05	11.60	1	16.683	0	***	2009–2019 10.32(9.05, 11.60)***	2009–2019	10.32 (9.05, 11.60)	Incidence	Number
Ecuador	4	2019-2021	2019	2021	-56.97	-61.47	-51.95	1	-16.064	0	***	2019–2021 -56.97(-61.47, -51.95)***	2019–2021	-56.97 (-61.47, -51.95)	Incidence	Number
Ecuador	4	1990-2019	1990	2019	2.07	1.27	2.88	1	5.084	0	***	1990, 2019 2.07(1.27, 2.88)***	1990, 2019	2.07 (1.27, 2.88)	Incidence	Number
Egypt	2	Full Range	1990	2021	-5.51	-6.53	-4.49	1	-10.262	0	***	1990–2021 -5.51(-6.53, -4.49)***	1990–2021	-5.51 (-6.53, -4.49)	Incidence	Number
Egypt	2	1990-1999	1990	1999	-6.09	-6.48	-5.69	1	-30.67	0	***	1990–1999 -6.09(-6.48, -5.69)***	1990–1999	-6.09 (-6.48, -5.69)	Incidence	Number
Egypt	2	1999-2009	1999	2009	-6.09	-6.48	-5.69	1	-30.67	0	***	1999–2009 -6.09(-6.48, -5.69)***	1999–2009	-6.09 (-6.48, -5.69)	Incidence	Number
Egypt	2	2009-2019	2009	2019	9.83	8.26	11.42	1	12.778	0	***	2009–2019 9.83(8.26, 11.42)***	2009–2019	9.83 (8.26, 11.42)	Incidence	Number
Egypt	2	2019-2021	2019	2021	-52.83	-59.57	-44.97	1	-10.061	0	***	2019–2021 -52.83(-59.57, -44.97)***	2019–2021	-52.83 (-59.57, -44.97)	Incidence	Number
Egypt	2	1990-2019	1990	2019	-0.88	-1.44	-0.31	1	-3.046	0.002	**	1990, 2019 -0.88(-1.44, -0.31)**	1990, 2019	-0.88 (-1.44, -0.31)	Incidence	Number
El Salvador	2	Full Range	1990	2021	-13.47	-15.20	-11.71	1	-14.08	0	***	1990–2021 -13.47(-15.20, -11.71)***	1990–2021	-13.47 (-15.20, -11.71)	Incidence	Number
El Salvador	2	1990-1999	1990	1999	-6.03	-6.76	-5.29	1	-16.324	0	***	1990–1999 -6.03(-6.76, -5.29)***	1990–1999	-6.03 (-6.76, -5.29)	Incidence	Number
El Salvador	2	1999-2009	1999	2009	-6.03	-6.76	-5.29	1	-16.324	0	***	1999–2009 -6.03(-6.76, -5.29)***	1999–2009	-6.03 (-6.76, -5.29)	Incidence	Number
El Salvador	2	2009-2019	2009	2019	7.85	5.00	10.77	1	5.539	0	***	2009–2019 7.85(5.00, 10.77)***	2009–2019	7.85 (5.00, 10.77)	Incidence	Number
El Salvador	2	2019-2021	2019	2021	-86.87	-90.14	-82.52	1	-14.622	0	***	2019–2021 -86.87(-90.14, -82.52)***	2019–2021	-86.87 (-90.14, -82.52)	Incidence	Number
El Salvador	2	1990-2019	1990	2019	-1.46	-2.49	-0.41	1	-2.723	0.006	**	1990, 2019 -1.46(-2.49, -0.41)**	1990, 2019	-1.46 (-2.49, -0.41)	Incidence	Number
Equatorial Guinea	4	Full Range	1990	2021	2.02	1.72	2.33	1	13.029	0	***	1990–2021 2.02(1.72, 2.33)***	1990–2021	2.02 (1.72, 2.33)	Incidence	Number
Equatorial Guinea	4	1990-1999	1990	1999	1.16	0.93	1.39	1	9.894	0	***	1990–1999 1.16(0.93, 1.39)***	1990–1999	1.16 (0.93, 1.39)	Incidence	Number
Equatorial Guinea	4	1999-2009	1999	2009	3.74	3.62	3.85	1	70.341	0	***	1999–2009 3.74(3.62, 3.85)***	1999–2009	3.74 (3.62, 3.85)	Incidence	Number
Equatorial Guinea	4	2009-2019	2009	2019	5.9	5.07	6.73	1	14.263	0	***	2009–2019 5.90(5.07, 6.73)***	2009–2019	5.90 (5.07, 6.73)	Incidence	Number
Equatorial Guinea	4	2019-2021	2019	2021	-19.02	-20.89	-17.10	1	-18.951	0	***	2019–2021 -19.02(-20.89, -17.10)***	2019–2021	-19.02 (-20.89, -17.10)	Incidence	Number
Equatorial Guinea	4	1990-2019	1990	2019	3.66	3.37	3.96	1	24.73	0	***	1990, 2019 3.66(3.37, 3.96)***	1990, 2019	3.66 (3.37, 3.96)	Incidence	Number
Eritrea	3	Full Range	1990	2021	-5.72	-7.58	-3.82	1	-5.787	0	***	1990–2021 -5.72(-7.58, -3.82)***	1990–2021	-5.72 (-7.58, -3.82)	Incidence	Number
Eritrea	3	1990-1999	1990	1999	-9.6	-11.58	-7.57	1	-9.467	0	***	1990–1999 -9.60(-11.58, -7.57)***	1990–1999	-9.60 (-11.58, -7.57)	Incidence	Number
Eritrea	3	1999-2009	1999	2009	-9.68	-12.91	-6.33	1	-5.473	0	***	1999–2009 -9.68(-12.91, -6.33)***	1999–2009	-9.68 (-12.91, -6.33)	Incidence	Number
Eritrea	3	2009-2019	2009	2019	5.99	3.78	8.25	1	5.408	0	***	2009–2019 5.99(3.78, 8.25)***	2009–2019	5.99 (3.78, 8.25)	Incidence	Number
Eritrea	3	2019-2021	2019	2021	-21.39	-31.82	-9.37	1	-3.516	0.002	**	2019–2021 -21.39(-31.82, -9.37)**	2019–2021	-21.39 (-31.82, -9.37)	Incidence	Number
Eritrea	3	1990-2019	1990	2019	-4.53	-6.12	-2.91	1	-5.397	0	***	1990, 2019 -4.53(-6.12, -2.91)***	1990, 2019	-4.53 (-6.12, -2.91)	Incidence	Number
Estonia	3	Full Range	1990	2021	-14.47	-15.33	-13.61	1	-30.393	0	***	1990–2021 -14.47(-15.33, -13.61)***	1990–2021	-14.47 (-15.33, -13.61)	Incidence	Number
Estonia	3	1990-1999	1990	1999	-6.48	-8.30	-4.63	1	-6.69	0	***	1990–1999 -6.48(-8.30, -4.63)***	1990–1999	-6.48 (-8.30, -4.63)	Incidence	Number
Estonia	3	1999-2009	1999	2009	-7.5	-7.98	-7.03	1	-29.61	0	***	1999–2009 -7.50(-7.98, -7.03)***	1999–2009	-7.50 (-7.98, -7.03)	Incidence	Number
Estonia	3	2009-2019	2009	2019	2.62	1.89	3.36	1	7.483	0	***	2009–2019 2.62(1.89, 3.36)***	2009–2019	2.62 (1.89, 3.36)	Incidence	Number
Estonia	3	2019-2021	2019	2021	-84.45	-86.23	-82.44	1	-31.817	0	***	2019–2021 -84.45(-86.23, -82.44)***	2019–2021	-84.45 (-86.23, -82.44)	Incidence	Number
Estonia	3	1990-2019	1990	2019	-3.8	-4.50	-3.10	1	-10.376	0	***	1990, 2019 -3.80(-4.50, -3.10)***	1990, 2019	-3.80 (-4.50, -3.10)	Incidence	Number
Eswatini	1	Full Range	1990	2021	-5.33	-7.14	-3.50	1	-5.586	0	***	1990–2021 -5.33(-7.14, -3.50)***	1990–2021	-5.33 (-7.14, -3.50)	Incidence	Number
Eswatini	1	1990-1999	1990	1999	0.69	0.21	1.17	1	2.957	0.006	**	1990–1999 0.69(0.21, 1.17)**	1990–1999	0.69 (0.21, 1.17)	Incidence	Number
Eswatini	1	1999-2009	1999	2009	0.69	0.21	1.17	1	2.957	0.006	**	1999–2009 0.69(0.21, 1.17)**	1999–2009	0.69 (0.21, 1.17)	Incidence	Number
Eswatini	1	2009-2019	2009	2019	0.69	0.21	1.17	1	2.957	0.006	**	2009–2019 0.69(0.21, 1.17)**	2009–2019	0.69 (0.21, 1.17)	Incidence	Number
Eswatini	1	2019-2021	2019	2021	-61.3	-71.45	-47.53	1	-6.402	0	***	2019–2021 -61.30(-71.45, -47.53)***	2019–2021	-61.30 (-71.45, -47.53)	Incidence	Number
Eswatini	1	1990-2019	1990	2019	0.69	0.21	1.17	1	2.957	0.006	**	1990, 2019 0.69(0.21, 1.17)**	1990, 2019	0.69 (0.21, 1.17)	Incidence	Number
Ethiopia	2	Full Range	1990	2021	-1.23	-1.93	-0.53	1	-3.439	0.001	**	1990–2021 -1.23(-1.93, -0.53)**	1990–2021	-1.23 (-1.93, -0.53)	Incidence	Number
Ethiopia	2	1990-1999	1990	1999	2.54	2.09	2.99	1	11.81	0	***	1990–1999 2.54(2.09, 2.99)***	1990–1999	2.54 (2.09, 2.99)	Incidence	Number
Ethiopia	2	1999-2009	1999	2009	1.04	0.71	1.37	1	6.261	0	***	1999–2009 1.04(0.71, 1.37)***	1999–2009	1.04 (0.71, 1.37)	Incidence	Number
Ethiopia	2	2009-2019	2009	2019	-1.17	-1.71	-0.63	1	-4.457	0	***	2009–2019 -1.17(-1.71, -0.63)***	2009–2019	-1.17 (-1.71, -0.63)	Incidence	Number
Ethiopia	2	2019-2021	2019	2021	-25.8	-33.12	-17.68	1	-5.929	0	***	2019–2021 -25.80(-33.12, -17.68)***	2019–2021	-25.80 (-33.12, -17.68)	Incidence	Number
Ethiopia	2	1990-2019	1990	2019	0.73	0.40	1.07	1	4.347	0	***	1990, 2019 0.73(0.40, 1.07)***	1990, 2019	0.73 (0.40, 1.07)	Incidence	Number
Fiji	3	Full Range	1990	2021	-11.13	-14.44	-7.69	1	-6.087	0	***	1990–2021 -11.13(-14.44, -7.69)***	1990–2021	-11.13 (-14.44, -7.69)	Incidence	Number
Fiji	3	1990-1999	1990	1999	-3.31	-8.79	2.50	0	-1.131	0.258		1990–1999 -3.31(-8.79, 2.50)	1990–1999	-3.31 (-8.79, 2.50)	Incidence	Number
Fiji	3	1999-2009	1999	2009	7.32	4.71	10.01	1	5.609	0	***	1999–2009 7.32(4.71, 10.01)***	1999–2009	7.32 (4.71, 10.01)	Incidence	Number
Fiji	3	2009-2019	2009	2019	-14.63	-17.80	-11.33	1	-8.67	0	***	2009–2019 -14.63(-17.80, -11.33)***	2009–2019	-14.63 (-17.80, -11.33)	Incidence	Number
Fiji	3	2019-2021	2019	2021	-71.05	-82.22	-52.88	1	-5.291	0	***	2019–2021 -71.05(-82.22, -52.88)***	2019–2021	-71.05 (-82.22, -52.88)	Incidence	Number
Fiji	3	1990-2019	1990	2019	-3.98	-6.39	-1.51	1	-3.132	0.002	**	1990, 2019 -3.98(-6.39, -1.51)**	1990, 2019	-3.98 (-6.39, -1.51)	Incidence	Number
Finland	3	Full Range	1990	2021	-7.65	-10.09	-5.14	1	-5.811	0	***	1990–2021 -7.65(-10.09, -5.14)***	1990–2021	-7.65 (-10.09, -5.14)	Incidence	Number
Finland	3	1990-1999	1990	1999	-10.88	-13.54	-8.12	1	-7.419	0	***	1990–1999 -10.88(-13.54, -8.12)***	1990–1999	-10.88 (-13.54, -8.12)	Incidence	Number
Finland	3	1999-2009	1999	2009	0.08	-1.47	1.65	0	0.108	0.915		1999–2009 0.08(-1.47, 1.65)	1999–2009	0.08 (-1.47, 1.65)	Incidence	Number
Finland	3	2009-2019	2009	2019	14.31	9.56	19.26	1	6.177	0	***	2009–2019 14.31(9.56, 19.26)***	2009–2019	14.31 (9.56, 19.26)	Incidence	Number
Finland	3	2019-2021	2019	2021	-75.04	-82.09	-65.20	1	-8.685	0	***	2019–2021 -75.04(-82.09, -65.20)***	2019–2021	-75.04 (-82.09, -65.20)	Incidence	Number
Finland	3	1990-2019	1990	2019	1.07	-0.82	3.00	0	1.106	0.269		1990, 2019 1.07(-0.82, 3.00)	1990, 2019	1.07 (-0.82, 3.00)	Incidence	Number
France	2	Full Range	1990	2021	-9.12	-10.36	-7.86	1	-13.614	0	***	1990–2021 -9.12(-10.36, -7.86)***	1990–2021	-9.12 (-10.36, -7.86)	Incidence	Number
France	2	1990-1999	1990	1999	-6.74	-7.16	-6.32	1	-32.111	0	***	1990–1999 -6.74(-7.16, -6.32)***	1990–1999	-6.74 (-7.16, -6.32)	Incidence	Number
France	2	1999-2009	1999	2009	-6.74	-7.16	-6.32	1	-32.111	0	***	1999–2009 -6.74(-7.16, -6.32)***	1999–2009	-6.74 (-7.16, -6.32)	Incidence	Number
France	2	2009-2019	2009	2019	8.46	6.18	10.79	1	7.494	0	***	2009–2019 8.46(6.18, 10.79)***	2009–2019	8.46 (6.18, 10.79)	Incidence	Number
France	2	2019-2021	2019	2021	-70.64	-75.69	-64.55	1	-13.406	0	***	2019–2021 -70.64(-75.69, -64.55)***	2019–2021	-70.64 (-75.69, -64.55)	Incidence	Number
France	2	1990-2019	1990	2019	-1.75	-2.54	-0.97	1	-4.34	0	***	1990, 2019 -1.75(-2.54, -0.97)***	1990, 2019	-1.75 (-2.54, -0.97)	Incidence	Number
Gabon	5	Full Range	1990	2021	0.82	0.19	1.47	1	2.547	0.011	*	1990–2021 0.82(0.19, 1.47)*	1990–2021	0.82 (0.19, 1.47)	Incidence	Number
Gabon	5	1990-1999	1990	1999	5.51	4.68	6.34	1	13.36	0	***	1990–1999 5.51(4.68, 6.34)***	1990–1999	5.51 (4.68, 6.34)	Incidence	Number
Gabon	5	1999-2009	1999	2009	2.44	1.40	3.49	1	4.62	0	***	1999–2009 2.44(1.40, 3.49)***	1999–2009	2.44 (1.40, 3.49)	Incidence	Number
Gabon	5	2009-2019	2009	2019	-1.05	-2.08	-0.02	1	-1.991	0.046	*	2009–2019 -1.05(-2.08, -0.02)*	2009–2019	-1.05 (-2.08, -0.02)	Incidence	Number
Gabon	5	2019-2021	2019	2021	-16.59	-20.95	-11.98	1	-7.186	0	***	2019–2021 -16.59(-20.95, -11.98)***	2019–2021	-16.59 (-20.95, -11.98)	Incidence	Number
Gabon	5	1990-2019	1990	2019	2.15	1.56	2.75	1	7.151	0	***	1990, 2019 2.15(1.56, 2.75)***	1990, 2019	2.15 (1.56, 2.75)	Incidence	Number
Gambia	5	Full Range	1990	2021	-1.08	-1.42	-0.73	1	-6.047	0	***	1990–2021 -1.08(-1.42, -0.73)***	1990–2021	-1.08 (-1.42, -0.73)	Incidence	Number
Gambia	5	1990-1999	1990	1999	5.34	4.74	5.94	1	17.966	0	***	1990–1999 5.34(4.74, 5.94)***	1990–1999	5.34 (4.74, 5.94)	Incidence	Number
Gambia	5	1999-2009	1999	2009	-2.91	-3.27	-2.54	1	-15.367	0	***	1999–2009 -2.91(-3.27, -2.54)***	1999–2009	-2.91 (-3.27, -2.54)	Incidence	Number
Gambia	5	2009-2019	2009	2019	3.12	2.55	3.69	1	10.871	0	***	2009–2019 3.12(2.55, 3.69)***	2009–2019	3.12 (2.55, 3.69)	Incidence	Number
Gambia	5	2019-2021	2019	2021	-33.48	-35.62	-31.27	1	-26.608	0	***	2019–2021 -33.48(-35.62, -31.27)***	2019–2021	-33.48 (-35.62, -31.27)	Incidence	Number
Gambia	5	1990-2019	1990	2019	1.67	1.35	1.99	1	10.392	0	***	1990, 2019 1.67(1.35, 1.99)***	1990, 2019	1.67 (1.35, 1.99)	Incidence	Number
Georgia	1	Full Range	1990	2021	-14.27	-16.23	-12.27	1	-13.085	0	***	1990–2021 -14.27(-16.23, -12.27)***	1990–2021	-14.27 (-16.23, -12.27)	Incidence	Number
Georgia	1	1990-1999	1990	1999	-3.49	-4.04	-2.93	1	-12.708	0	***	1990–1999 -3.49(-4.04, -2.93)***	1990–1999	-3.49 (-4.04, -2.93)	Incidence	Number
Georgia	1	1999-2009	1999	2009	-3.49	-4.04	-2.93	1	-12.708	0	***	1999–2009 -3.49(-4.04, -2.93)***	1999–2009	-3.49 (-4.04, -2.93)	Incidence	Number
Georgia	1	2009-2019	2009	2019	-3.49	-4.04	-2.93	1	-12.708	0	***	2009–2019 -3.49(-4.04, -2.93)***	2009–2019	-3.49 (-4.04, -2.93)	Incidence	Number
Georgia	1	2019-2021	2019	2021	-84.63	-89.33	-77.86	1	-10.527	0	***	2019–2021 -84.63(-89.33, -77.86)***	2019–2021	-84.63 (-89.33, -77.86)	Incidence	Number
Georgia	1	1990-2019	1990	2019	-3.49	-4.04	-2.93	1	-12.708	0	***	1990, 2019 -3.49(-4.04, -2.93)***	1990, 2019	-3.49 (-4.04, -2.93)	Incidence	Number
Germany	2	Full Range	1990	2021	-16.43	-19.65	-13.09	1	-8.957	0	***	1990–2021 -16.43(-19.65, -13.09)***	1990–2021	-16.43 (-19.65, -13.09)	Incidence	Number
Germany	2	1990-1999	1990	1999	-10.2	-12.16	-8.20	1	-10.067	0	***	1990–1999 -10.20(-12.16, -8.20)***	1990–1999	-10.20 (-12.16, -8.20)	Incidence	Number
Germany	2	1999-2009	1999	2009	-6.99	-8.61	-5.34	1	-8.082	0	***	1999–2009 -6.99(-8.61, -5.34)***	1999–2009	-6.99 (-8.61, -5.34)	Incidence	Number
Germany	2	2009-2019	2009	2019	0.95	-2.42	4.45	0	0.575	0.571		2009–2019 0.95(-2.42, 4.45)	2009–2019	0.95 (-2.42, 4.45)	Incidence	Number
Germany	2	2019-2021	2019	2021	-86.24	-92.26	-75.54	1	-7.114	0	***	2019–2021 -86.24(-92.26, -75.54)***	2019–2021	-86.24 (-92.26, -75.54)	Incidence	Number
Germany	2	1990-2019	1990	2019	-5.36	-7.10	-3.59	1	-5.831	0	***	1990, 2019 -5.36(-7.10, -3.59)***	1990, 2019	-5.36 (-7.10, -3.59)	Incidence	Number
Ghana	4	Full Range	1990	2021	-4.3	-4.48	-4.13	1	-47.018	0	***	1990–2021 -4.30(-4.48, -4.13)***	1990–2021	-4.30 (-4.48, -4.13)	Incidence	Number
Ghana	4	1990-1999	1990	1999	-3.01	-3.18	-2.84	1	-34.033	0	***	1990–1999 -3.01(-3.18, -2.84)***	1990–1999	-3.01 (-3.18, -2.84)	Incidence	Number
Ghana	4	1999-2009	1999	2009	-1.27	-1.34	-1.21	1	-38.378	0	***	1999–2009 -1.27(-1.34, -1.21)***	1999–2009	-1.27 (-1.34, -1.21)	Incidence	Number
Ghana	4	2009-2019	2009	2019	0.66	0.19	1.12	1	2.788	0.005	**	2009–2019 0.66(0.19, 1.12)**	2009–2019	0.66 (0.19, 1.12)	Incidence	Number
Ghana	4	2019-2021	2019	2021	-40.11	-41.00	-39.21	1	-71.918	0	***	2019–2021 -40.11(-41.00, -39.21)***	2019–2021	-40.11 (-41.00, -39.21)	Incidence	Number
Ghana	4	1990-2019	1990	2019	-1.16	-1.33	-0.99	1	-13.386	0	***	1990, 2019 -1.16(-1.33, -0.99)***	1990, 2019	-1.16 (-1.33, -0.99)	Incidence	Number
Greece	1	Full Range	1990	2021	-25.01	-28.58	-21.25	1	-11.543	0	***	1990–2021 -25.01(-28.58, -21.25)***	1990–2021	-25.01 (-28.58, -21.25)	Incidence	Number
Greece	1	1990-1999	1990	1999	-13.19	-14.23	-12.13	1	-23.917	0	***	1990–1999 -13.19(-14.23, -12.13)***	1990–1999	-13.19 (-14.23, -12.13)	Incidence	Number
Greece	1	1999-2009	1999	2009	-13.19	-14.23	-12.13	1	-23.917	0	***	1999–2009 -13.19(-14.23, -12.13)***	1999–2009	-13.19 (-14.23, -12.13)	Incidence	Number
Greece	1	2009-2019	2009	2019	-13.19	-14.23	-12.13	1	-23.917	0	***	2009–2019 -13.19(-14.23, -12.13)***	2009–2019	-13.19 (-14.23, -12.13)	Incidence	Number
Greece	1	2019-2021	2019	2021	-91.02	-95.85	-80.54	1	-6.396	0	***	2019–2021 -91.02(-95.85, -80.54)***	2019–2021	-91.02 (-95.85, -80.54)	Incidence	Number
Greece	1	1990-2019	1990	2019	-13.19	-14.23	-12.13	1	-23.917	0	***	1990, 2019 -13.19(-14.23, -12.13)***	1990, 2019	-13.19 (-14.23, -12.13)	Incidence	Number
Greenland	3	Full Range	1990	2021	-8.87	-11.27	-6.40	1	-6.823	0	***	1990–2021 -8.87(-11.27, -6.40)***	1990–2021	-8.87 (-11.27, -6.40)	Incidence	Number
Greenland	3	1990-1999	1990	1999	-4.86	-6.33	-3.36	1	-6.648	0	***	1990–1999 -4.86(-6.33, -3.36)***	1990–1999	-4.86 (-6.33, -3.36)	Incidence	Number
Greenland	3	1999-2009	1999	2009	0.84	-1.89	3.65	0	0.597	0.55		1999–2009 0.84(-1.89, 3.65)	1999–2009	0.84 (-1.89, 3.65)	Incidence	Number
Greenland	3	2009-2019	2009	2019	-2.75	-6.10	0.72	0	-1.557	0.12		2009–2019 -2.75(-6.10, 0.72)	2009–2019	-2.75 (-6.10, 0.72)	Incidence	Number
Greenland	3	2019-2021	2019	2021	-67.29	-76.54	-54.41	1	-6.996	0	***	2019–2021 -67.29(-76.54, -54.41)***	2019–2021	-67.29 (-76.54, -54.41)	Incidence	Number
Greenland	3	1990-2019	1990	2019	-2.19	-4.00	-0.36	1	-2.335	0.02	*	1990, 2019 -2.19(-4.00, -0.36)*	1990, 2019	-2.19 (-4.00, -0.36)	Incidence	Number
Grenada	1	Full Range	1990	2021	-13.37	-15.37	-11.31	1	-11.991	0	***	1990–2021 -13.37(-15.37, -11.31)***	1990–2021	-13.37 (-15.37, -11.31)	Incidence	Number
Grenada	1	1990-1999	1990	1999	-0.71	-1.28	-0.13	1	-2.504	0.019	*	1990–1999 -0.71(-1.28, -0.13)*	1990–1999	-0.71 (-1.28, -0.13)	Incidence	Number
Grenada	1	1999-2009	1999	2009	-0.71	-1.28	-0.13	1	-2.504	0.019	*	1999–2009 -0.71(-1.28, -0.13)*	1999–2009	-0.71 (-1.28, -0.13)	Incidence	Number
Grenada	1	2009-2019	2009	2019	-0.71	-1.28	-0.13	1	-2.504	0.019	*	2009–2019 -0.71(-1.28, -0.13)*	2009–2019	-0.71 (-1.28, -0.13)	Incidence	Number
Grenada	1	2019-2021	2019	2021	-88.01	-91.72	-82.62	1	-11.728	0	***	2019–2021 -88.01(-91.72, -82.62)***	2019–2021	-88.01 (-91.72, -82.62)	Incidence	Number
Grenada	1	1990-2019	1990	2019	-0.71	-1.28	-0.13	1	-2.504	0.019	*	1990, 2019 -0.71(-1.28, -0.13)*	1990, 2019	-0.71 (-1.28, -0.13)	Incidence	Number
Guam	1	Full Range	1990	2021	-9.82	-11.66	-7.94	1	-9.827	0	***	1990–2021 -9.82(-11.66, -7.94)***	1990–2021	-9.82 (-11.66, -7.94)	Incidence	Number
Guam	1	1990-1999	1990	1999	-1.46	-1.96	-0.95	1	-5.889	0	***	1990–1999 -1.46(-1.96, -0.95)***	1990–1999	-1.46 (-1.96, -0.95)	Incidence	Number
Guam	1	1999-2009	1999	2009	-1.46	-1.96	-0.95	1	-5.889	0	***	1999–2009 -1.46(-1.96, -0.95)***	1999–2009	-1.46 (-1.96, -0.95)	Incidence	Number
Guam	1	2009-2019	2009	2019	-1.46	-1.96	-0.95	1	-5.889	0	***	2009–2019 -1.46(-1.96, -0.95)***	2009–2019	-1.46 (-1.96, -0.95)	Incidence	Number
Guam	1	2019-2021	2019	2021	-75.06	-82.00	-65.45	1	-8.738	0	***	2019–2021 -75.06(-82.00, -65.45)***	2019–2021	-75.06 (-82.00, -65.45)	Incidence	Number
Guam	1	1990-2019	1990	2019	-1.46	-1.96	-0.95	1	-5.889	0	***	1990, 2019 -1.46(-1.96, -0.95)***	1990, 2019	-1.46 (-1.96, -0.95)	Incidence	Number
Guatemala	2	Full Range	1990	2021	-4.17	-5.49	-2.83	1	-6.02	0	***	1990–2021 -4.17(-5.49, -2.83)***	1990–2021	-4.17 (-5.49, -2.83)	Incidence	Number
Guatemala	2	1990-1999	1990	1999	-2.27	-2.71	-1.82	1	-10.48	0	***	1990–1999 -2.27(-2.71, -1.82)***	1990–1999	-2.27 (-2.71, -1.82)	Incidence	Number
Guatemala	2	1999-2009	1999	2009	-2.27	-2.71	-1.82	1	-10.48	0	***	1999–2009 -2.27(-2.71, -1.82)***	1999–2009	-2.27 (-2.71, -1.82)	Incidence	Number
Guatemala	2	2009-2019	2009	2019	11.52	9.16	13.93	1	9.995	0	***	2009–2019 11.52(9.16, 13.93)***	2009–2019	11.52 (9.16, 13.93)	Incidence	Number
Guatemala	2	2019-2021	2019	2021	-62.73	-69.18	-54.94	1	-10.728	0	***	2019–2021 -62.73(-69.18, -54.94)***	2019–2021	-62.73 (-69.18, -54.94)	Incidence	Number
Guatemala	2	1990-2019	1990	2019	2.28	1.46	3.11	1	5.501	0	***	1990, 2019 2.28(1.46, 3.11)***	1990, 2019	2.28 (1.46, 3.11)	Incidence	Number
Guinea	2	Full Range	1990	2021	-1.01	-1.54	-0.47	1	-3.667	0	***	1990–2021 -1.01(-1.54, -0.47)***	1990–2021	-1.01 (-1.54, -0.47)	Incidence	Number
Guinea	2	1990-1999	1990	1999	0.13	-0.10	0.36	0	1.135	0.268		1990–1999 0.13(-0.10, 0.36)	1990–1999	0.13 (-0.10, 0.36)	Incidence	Number
Guinea	2	1999-2009	1999	2009	0.13	-0.10	0.36	0	1.135	0.268		1999–2009 0.13(-0.10, 0.36)	1999–2009	0.13 (-0.10, 0.36)	Incidence	Number
Guinea	2	2009-2019	2009	2019	5.21	4.46	5.96	1	14.738	0	***	2009–2019 5.21(4.46, 5.96)***	2009–2019	5.21 (4.46, 5.96)	Incidence	Number
Guinea	2	2019-2021	2019	2021	-34.49	-39.40	-29.18	1	-11.207	0	***	2019–2021 -34.49(-39.40, -29.18)***	2019–2021	-34.49 (-39.40, -29.18)	Incidence	Number
Guinea	2	1990-2019	1990	2019	1.85	1.57	2.13	1	13.141	0	***	1990, 2019 1.85(1.57, 2.13)***	1990, 2019	1.85 (1.57, 2.13)	Incidence	Number
Guinea-Bissau	4	Full Range	1990	2021	-1.23	-1.84	-0.61	1	-3.916	0	***	1990–2021 -1.23(-1.84, -0.61)***	1990–2021	-1.23 (-1.84, -0.61)	Incidence	Number
Guinea-Bissau	4	1990-1999	1990	1999	2	0.92	3.08	1	3.663	0	***	1990–1999 2.00(0.92, 3.08)***	1990–1999	2.00 (0.92, 3.08)	Incidence	Number
Guinea-Bissau	4	1999-2009	1999	2009	0.05	-0.31	0.40	0	0.254	0.799		1999–2009 0.05(-0.31, 0.40)	1999–2009	0.05 (-0.31, 0.40)	Incidence	Number
Guinea-Bissau	4	2009-2019	2009	2019	2.92	1.92	3.92	1	5.805	0	***	2009–2019 2.92(1.92, 3.92)***	2009–2019	2.92 (1.92, 3.92)	Incidence	Number
Guinea-Bissau	4	2019-2021	2019	2021	-34.72	-38.76	-30.41	1	-14.016	0	***	2019–2021 -34.72(-38.76, -30.41)***	2019–2021	-34.72 (-38.76, -30.41)	Incidence	Number
Guinea-Bissau	4	1990-2019	1990	2019	1.63	1.11	2.16	1	6.148	0	***	1990, 2019 1.63(1.11, 2.16)***	1990, 2019	1.63 (1.11, 2.16)	Incidence	Number
Guyana	1	Full Range	1990	2021	-15.34	-16.92	-13.72	1	-17.274	0	***	1990–2021 -15.34(-16.92, -13.72)***	1990–2021	-15.34 (-16.92, -13.72)	Incidence	Number
Guyana	1	1990-1999	1990	1999	-1.78	-2.24	-1.32	1	-7.872	0	***	1990–1999 -1.78(-2.24, -1.32)***	1990–1999	-1.78 (-2.24, -1.32)	Incidence	Number
Guyana	1	1999-2009	1999	2009	-1.78	-2.24	-1.32	1	-7.872	0	***	1999–2009 -1.78(-2.24, -1.32)***	1999–2009	-1.78 (-2.24, -1.32)	Incidence	Number
Guyana	1	2009-2019	2009	2019	-1.78	-2.24	-1.32	1	-7.872	0	***	2009–2019 -1.78(-2.24, -1.32)***	2009–2019	-1.78 (-2.24, -1.32)	Incidence	Number
Guyana	1	2019-2021	2019	2021	-90.17	-92.71	-86.75	1	-15.925	0	***	2019–2021 -90.17(-92.71, -86.75)***	2019–2021	-90.17 (-92.71, -86.75)	Incidence	Number
Guyana	1	1990-2019	1990	2019	-1.78	-2.24	-1.32	1	-7.872	0	***	1990, 2019 -1.78(-2.24, -1.32)***	1990, 2019	-1.78 (-2.24, -1.32)	Incidence	Number
Haiti	1	Full Range	1990	2021	-11.59	-12.85	-10.31	1	-16.848	0	***	1990–2021 -11.59(-12.85, -10.31)***	1990–2021	-11.59 (-12.85, -10.31)	Incidence	Number
Haiti	1	1990-1999	1990	1999	2.05	1.68	2.41	1	11.689	0	***	1990–1999 2.05(1.68, 2.41)***	1990–1999	2.05 (1.68, 2.41)	Incidence	Number
Haiti	1	1999-2009	1999	2009	2.05	1.68	2.41	1	11.689	0	***	1999–2009 2.05(1.68, 2.41)***	1999–2009	2.05 (1.68, 2.41)	Incidence	Number
Haiti	1	2009-2019	2009	2019	2.05	1.68	2.41	1	11.689	0	***	2009–2019 2.05(1.68, 2.41)***	2009–2019	2.05 (1.68, 2.41)	Incidence	Number
Haiti	1	2019-2021	2019	2021	-88.95	-91.19	-86.14	1	-19.939	0	***	2019–2021 -88.95(-91.19, -86.14)***	2019–2021	-88.95 (-91.19, -86.14)	Incidence	Number
Haiti	1	1990-2019	1990	2019	2.05	1.68	2.41	1	11.689	0	***	1990, 2019 2.05(1.68, 2.41)***	1990, 2019	2.05 (1.68, 2.41)	Incidence	Number
Honduras	5	Full Range	1990	2021	-0.91	-1.54	-0.28	1	-2.819	0.005	**	1990–2021 -0.91(-1.54, -0.28)**	1990–2021	-0.91 (-1.54, -0.28)	Incidence	Number
Honduras	5	1990-1999	1990	1999	-2.35	-3.22	-1.48	1	-5.22	0	***	1990–1999 -2.35(-3.22, -1.48)***	1990–1999	-2.35 (-3.22, -1.48)	Incidence	Number
Honduras	5	1999-2009	1999	2009	-1.36	-1.94	-0.78	1	-4.533	0	***	1999–2009 -1.36(-1.94, -0.78)***	1999–2009	-1.36 (-1.94, -0.78)	Incidence	Number
Honduras	5	2009-2019	2009	2019	11.72	10.30	13.15	1	17.058	0	***	2009–2019 11.72(10.30, 13.15)***	2009–2019	11.72 (10.30, 13.15)	Incidence	Number
Honduras	5	2019-2021	2019	2021	-40.56	-43.88	-37.05	1	-19.292	0	***	2019–2021 -40.56(-43.88, -37.05)***	2019–2021	-40.56 (-43.88, -37.05)	Incidence	Number
Honduras	5	1990-2019	1990	2019	2.64	2.06	3.23	1	8.898	0	***	1990, 2019 2.64(2.06, 3.23)***	1990, 2019	2.64 (2.06, 3.23)	Incidence	Number
Hungary	1	Full Range	1990	2021	-13.03	-14.14	-11.90	1	-21.276	0	***	1990–2021 -13.03(-14.14, -11.90)***	1990–2021	-13.03 (-14.14, -11.90)	Incidence	Number
Hungary	1	1990-1999	1990	1999	-2.46	-2.77	-2.15	1	-16.032	0	***	1990–1999 -2.46(-2.77, -2.15)***	1990–1999	-2.46 (-2.77, -2.15)	Incidence	Number
Hungary	1	1999-2009	1999	2009	-2.46	-2.77	-2.15	1	-16.032	0	***	1999–2009 -2.46(-2.77, -2.15)***	1999–2009	-2.46 (-2.77, -2.15)	Incidence	Number
Hungary	1	2009-2019	2009	2019	-2.46	-2.77	-2.15	1	-16.032	0	***	2009–2019 -2.46(-2.77, -2.15)***	2009–2019	-2.46 (-2.77, -2.15)	Incidence	Number
Hungary	1	2019-2021	2019	2021	-83.49	-86.53	-79.77	1	-18.171	0	***	2019–2021 -83.49(-86.53, -79.77)***	2019–2021	-83.49 (-86.53, -79.77)	Incidence	Number
Hungary	1	1990-2019	1990	2019	-2.46	-2.77	-2.15	1	-16.032	0	***	1990, 2019 -2.46(-2.77, -2.15)***	1990, 2019	-2.46 (-2.77, -2.15)	Incidence	Number
Iceland	1	Full Range	1990	2021	4.86	2.27	7.52	1	3.723	0	***	1990–2021 4.86(2.27, 7.52)***	1990–2021	4.86 (2.27, 7.52)	Incidence	Number
Iceland	1	1990-1999	1990	1999	7.84	6.93	8.77	1	18.127	0	***	1990–1999 7.84(6.93, 8.77)***	1990–1999	7.84 (6.93, 8.77)	Incidence	Number
Iceland	1	1999-2009	1999	2009	7.84	6.93	8.77	1	18.127	0	***	1999–2009 7.84(6.93, 8.77)***	1999–2009	7.84 (6.93, 8.77)	Incidence	Number
Iceland	1	2009-2019	2009	2019	4.76	2.10	7.50	1	3.543	0	***	2009–2019 4.76(2.10, 7.50)***	2009–2019	4.76 (2.10, 7.50)	Incidence	Number
Iceland	1	2019-2021	2019	2021	-19.28	-37.66	4.52	0	-1.701	0.1		2019–2021 -19.28(-37.66, 4.52)	2019–2021	-19.28 (-37.66, 4.52)	Incidence	Number
Iceland	1	1990-2019	1990	2019	6.77	5.54	8.02	1	11.071	0	***	1990, 2019 6.77(5.54, 8.02)***	1990, 2019	6.77 (5.54, 8.02)	Incidence	Number
India	3	Full Range	1990	2021	-3.54	-5.40	-1.65	1	-3.631	0	***	1990–2021 -3.54(-5.40, -1.65)***	1990–2021	-3.54 (-5.40, -1.65)	Incidence	Number
India	3	1990-1999	1990	1999	-1.7	-4.57	1.26	0	-1.134	0.257		1990–1999 -1.70(-4.57, 1.26)	1990–1999	-1.70 (-4.57, 1.26)	Incidence	Number
India	3	1999-2009	1999	2009	1.38	-0.99	3.82	0	1.136	0.256		1999–2009 1.38(-0.99, 3.82)	1999–2009	1.38 (-0.99, 3.82)	Incidence	Number
India	3	2009-2019	2009	2019	-5.04	-6.77	-3.27	1	-5.492	0	***	2009–2019 -5.04(-6.77, -3.27)***	2009–2019	-5.04 (-6.77, -3.27)	Incidence	Number
India	3	2019-2021	2019	2021	-25.36	-35.26	-13.94	1	-4.273	0	***	2019–2021 -25.36(-35.26, -13.94)***	2019–2021	-25.36 (-35.26, -13.94)	Incidence	Number
India	3	1990-2019	1990	2019	-1.82	-3.40	-0.22	1	-2.227	0.026	*	1990, 2019 -1.82(-3.40, -0.22)*	1990, 2019	-1.82 (-3.40, -0.22)	Incidence	Number
Indonesia	1	Full Range	1990	2021	-7.82	-8.55	-7.08	1	-20.091	0	***	1990–2021 -7.82(-8.55, -7.08)***	1990–2021	-7.82 (-8.55, -7.08)	Incidence	Number
Indonesia	1	1990-1999	1990	1999	1.19	0.99	1.39	1	12.296	0	***	1990–1999 1.19(0.99, 1.39)***	1990–1999	1.19 (0.99, 1.39)	Incidence	Number
Indonesia	1	1999-2009	1999	2009	1.19	0.99	1.39	1	12.296	0	***	1999–2009 1.19(0.99, 1.39)***	1999–2009	1.19 (0.99, 1.39)	Incidence	Number
Indonesia	1	2009-2019	2009	2019	1.19	0.99	1.39	1	12.296	0	***	2009–2019 1.19(0.99, 1.39)***	2009–2019	1.19 (0.99, 1.39)	Incidence	Number
Indonesia	1	2019-2021	2019	2021	-76.15	-78.96	-72.95	1	-23.403	0	***	2019–2021 -76.15(-78.96, -72.95)***	2019–2021	-76.15 (-78.96, -72.95)	Incidence	Number
Indonesia	1	1990-2019	1990	2019	1.19	0.99	1.39	1	12.296	0	***	1990, 2019 1.19(0.99, 1.39)***	1990, 2019	1.19 (0.99, 1.39)	Incidence	Number
Iran (Islamic Republic of)	5	Full Range	1990	2021	-4.19	-4.75	-3.62	1	-14.281	0	***	1990–2021 -4.19(-4.75, -3.62)***	1990–2021	-4.19 (-4.75, -3.62)	Incidence	Number
Iran (Islamic Republic of)	5	1990-1999	1990	1999	-16.33	-17.41	-15.24	1	-26.981	0	***	1990–1999 -16.33(-17.41, -15.24)***	1990–1999	-16.33 (-17.41, -15.24)	Incidence	Number
Iran (Islamic Republic of)	5	1999-2009	1999	2009	0.74	0.08	1.40	1	2.206	0.027	*	1999–2009 0.74(0.08, 1.40)*	1999–2009	0.74 (0.08, 1.40)	Incidence	Number
Iran (Islamic Republic of)	5	2009-2019	2009	2019	4.5	3.56	5.46	1	9.48	0	***	2009–2019 4.50(3.56, 5.46)***	2009–2019	4.50 (3.56, 5.46)	Incidence	Number
Iran (Islamic Republic of)	5	2019-2021	2019	2021	-11.13	-13.55	-8.63	1	-9.09	0	***	2019–2021 -11.13(-13.55, -8.63)***	2019–2021	-11.13 (-13.55, -8.63)	Incidence	Number
Iran (Islamic Republic of)	5	1990-2019	1990	2019	-3.69	-4.24	-3.13	1	-12.782	0	***	1990, 2019 -3.69(-4.24, -3.13)***	1990, 2019	-3.69 (-4.24, -3.13)	Incidence	Number
Iraq	3	Full Range	1990	2021	0.76	-1.13	2.70	0	0.785	0.432		1990–2021 0.76(-1.13, 2.70)	1990–2021	0.76 (-1.13, 2.70)	Incidence	Number
Iraq	3	1990-1999	1990	1999	5.87	5.19	6.56	1	18.426	0	***	1990–1999 5.87(5.19, 6.56)***	1990–1999	5.87 (5.19, 6.56)	Incidence	Number
Iraq	3	1999-2009	1999	2009	4.92	3.78	6.07	1	8.628	0	***	1999–2009 4.92(3.78, 6.07)***	1999–2009	4.92 (3.78, 6.07)	Incidence	Number
Iraq	3	2009-2019	2009	2019	5.31	1.58	9.18	1	2.811	0.005	**	2009–2019 5.31(1.58, 9.18)**	2009–2019	5.31 (1.58, 9.18)	Incidence	Number
Iraq	3	2019-2021	2019	2021	-47.15	-56.75	-35.42	1	-6.615	0	***	2019–2021 -47.15(-56.75, -35.42)***	2019–2021	-47.15 (-56.75, -35.42)	Incidence	Number
Iraq	3	1990-2019	1990	2019	5.35	3.72	7.01	1	6.548	0	***	1990, 2019 5.35(3.72, 7.01)***	1990, 2019	5.35 (3.72, 7.01)	Incidence	Number
Ireland	1	Full Range	1990	2021	-10.13	-11.12	-9.13	1	-18.891	0	***	1990–2021 -10.13(-11.12, -9.13)***	1990–2021	-10.13 (-11.12, -9.13)	Incidence	Number
Ireland	1	1990-1999	1990	1999	-4.14	-4.41	-3.88	1	-31.532	0	***	1990–1999 -4.14(-4.41, -3.88)***	1990–1999	-4.14 (-4.41, -3.88)	Incidence	Number
Ireland	1	1999-2009	1999	2009	-4.14	-4.41	-3.88	1	-31.532	0	***	1999–2009 -4.14(-4.41, -3.88)***	1999–2009	-4.14 (-4.41, -3.88)	Incidence	Number
Ireland	1	2009-2019	2009	2019	-4.14	-4.41	-3.88	1	-31.532	0	***	2009–2019 -4.14(-4.41, -3.88)***	2009–2019	-4.14 (-4.41, -3.88)	Incidence	Number
Ireland	1	2019-2021	2019	2021	-64.75	-70.42	-57.99	1	-12.199	0	***	2019–2021 -64.75(-70.42, -57.99)***	2019–2021	-64.75 (-70.42, -57.99)	Incidence	Number
Ireland	1	1990-2019	1990	2019	-4.14	-4.41	-3.88	1	-31.532	0	***	1990, 2019 -4.14(-4.41, -3.88)***	1990, 2019	-4.14 (-4.41, -3.88)	Incidence	Number
Israel	1	Full Range	1990	2021	-7.97	-9.68	-6.23	1	-8.694	0	***	1990–2021 -7.97(-9.68, -6.23)***	1990–2021	-7.97 (-9.68, -6.23)	Incidence	Number
Israel	1	1990-1999	1990	1999	1.75	1.27	2.22	1	7.628	0	***	1990–1999 1.75(1.27, 2.22)***	1990–1999	1.75 (1.27, 2.22)	Incidence	Number
Israel	1	1999-2009	1999	2009	1.75	1.27	2.22	1	7.628	0	***	1999–2009 1.75(1.27, 2.22)***	1999–2009	1.75 (1.27, 2.22)	Incidence	Number
Israel	1	2009-2019	2009	2019	1.75	1.27	2.22	1	7.628	0	***	2009–2019 1.75(1.27, 2.22)***	2009–2019	1.75 (1.27, 2.22)	Incidence	Number
Israel	1	2019-2021	2019	2021	-78.53	-84.04	-71.13	1	-10.652	0	***	2019–2021 -78.53(-84.04, -71.13)***	2019–2021	-78.53 (-84.04, -71.13)	Incidence	Number
Israel	1	1990-2019	1990	2019	1.75	1.27	2.22	1	7.628	0	***	1990, 2019 1.75(1.27, 2.22)***	1990, 2019	1.75 (1.27, 2.22)	Incidence	Number
Italy	3	Full Range	1990	2021	-16.6	-17.48	-15.70	1	-33.267	0	***	1990–2021 -16.60(-17.48, -15.70)***	1990–2021	-16.60 (-17.48, -15.70)	Incidence	Number
Italy	3	1990-1999	1990	1999	-7.19	-7.69	-6.68	1	-28.281	0	***	1990–1999 -7.19(-7.69, -6.68)***	1990–1999	-7.19 (-7.69, -6.68)	Incidence	Number
Italy	3	1999-2009	1999	2009	-15.76	-16.71	-14.80	1	-29.569	0	***	1999–2009 -15.76(-16.71, -14.80)***	1999–2009	-15.76 (-16.71, -14.80)	Incidence	Number
Italy	3	2009-2019	2009	2019	-1.03	-2.42	0.38	0	-1.435	0.151		2009–2019 -1.03(-2.42, 0.38)	2009–2019	-1.03 (-2.42, 0.38)	Incidence	Number
Italy	3	2019-2021	2019	2021	-79.15	-81.69	-76.26	1	-25.124	0	***	2019–2021 -79.15(-81.69, -76.26)***	2019–2021	-79.15 (-81.69, -76.26)	Incidence	Number
Italy	3	1990-2019	1990	2019	-8.23	-8.93	-7.52	1	-21.822	0	***	1990, 2019 -8.23(-8.93, -7.52)***	1990, 2019	-8.23 (-8.93, -7.52)	Incidence	Number
Jamaica	1	Full Range	1990	2021	-14.13	-16.73	-11.44	1	-9.7	0	***	1990–2021 -14.13(-16.73, -11.44)***	1990–2021	-14.13 (-16.73, -11.44)	Incidence	Number
Jamaica	1	1990-1999	1990	1999	0.77	0.00	1.54	1	2.06	0.049	*	1990–1999 0.77(0.00, 1.54)*	1990–1999	0.77 (0.00, 1.54)	Incidence	Number
Jamaica	1	1999-2009	1999	2009	0.77	0.00	1.54	1	2.06	0.049	*	1999–2009 0.77(0.00, 1.54)*	1999–2009	0.77 (0.00, 1.54)	Incidence	Number
Jamaica	1	2009-2019	2009	2019	0.77	0.00	1.54	1	2.06	0.049	*	2009–2019 0.77(0.00, 1.54)*	2009–2019	0.77 (0.00, 1.54)	Incidence	Number
Jamaica	1	2019-2021	2019	2021	-91.56	-94.81	-86.26	1	-10.417	0	***	2019–2021 -91.56(-94.81, -86.26)***	2019–2021	-91.56 (-94.81, -86.26)	Incidence	Number
Jamaica	1	1990-2019	1990	2019	0.77	0.00	1.54	1	2.06	0.049	*	1990, 2019 0.77(0.00, 1.54)*	1990, 2019	0.77 (0.00, 1.54)	Incidence	Number
Japan	1	Full Range	1990	2021	-21.56	-25.23	-17.71	1	-9.941	0	***	1990–2021 -21.56(-25.23, -17.71)***	1990–2021	-21.56 (-25.23, -17.71)	Incidence	Number
Japan	1	1990-1999	1990	1999	-7.53	-8.62	-6.43	1	-13.515	0	***	1990–1999 -7.53(-8.62, -6.43)***	1990–1999	-7.53 (-8.62, -6.43)	Incidence	Number
Japan	1	1999-2009	1999	2009	-7.53	-8.62	-6.43	1	-13.515	0	***	1999–2009 -7.53(-8.62, -6.43)***	1999–2009	-7.53 (-8.62, -6.43)	Incidence	Number
Japan	1	2009-2019	2009	2019	-7.53	-8.62	-6.43	1	-13.515	0	***	2009–2019 -7.53(-8.62, -6.43)***	2009–2019	-7.53 (-8.62, -6.43)	Incidence	Number
Japan	1	2019-2021	2019	2021	-92.78	-96.61	-84.60	1	-7.119	0	***	2019–2021 -92.78(-96.61, -84.60)***	2019–2021	-92.78 (-96.61, -84.60)	Incidence	Number
Japan	1	1990-2019	1990	2019	-7.53	-8.62	-6.43	1	-13.515	0	***	1990, 2019 -7.53(-8.62, -6.43)***	1990, 2019	-7.53 (-8.62, -6.43)	Incidence	Number
Jordan	3	Full Range	1990	2021	1.88	0.31	3.49	1	2.343	0.019	*	1990–2021 1.88(0.31, 3.49)*	1990–2021	1.88 (0.31, 3.49)	Incidence	Number
Jordan	3	1990-1999	1990	1999	-5.56	-6.41	-4.69	1	-13.032	0	***	1990–1999 -5.56(-6.41, -4.69)***	1990–1999	-5.56 (-6.41, -4.69)	Incidence	Number
Jordan	3	1999-2009	1999	2009	2.08	0.45	3.73	1	2.504	0.012	*	1999–2009 2.08(0.45, 3.73)*	1999–2009	2.08 (0.45, 3.73)	Incidence	Number
Jordan	3	2009-2019	2009	2019	22.76	20.27	25.32	1	19.55	0	***	2009–2019 22.76(20.27, 25.32)***	2009–2019	22.76 (20.27, 25.32)	Incidence	Number
Jordan	3	2019-2021	2019	2021	-44.09	-53.98	-32.08	1	-6.215	0	***	2019–2021 -44.09(-53.98, -32.08)***	2019–2021	-44.09 (-53.98, -32.08)	Incidence	Number
Jordan	3	1990-2019	1990	2019	6.19	5.04	7.36	1	10.796	0	***	1990, 2019 6.19(5.04, 7.36)***	1990, 2019	6.19 (5.04, 7.36)	Incidence	Number
Kazakhstan	4	Full Range	1990	2021	-9.58	-10.93	-8.22	1	-13.16	0	***	1990–2021 -9.58(-10.93, -8.22)***	1990–2021	-9.58 (-10.93, -8.22)	Incidence	Number
Kazakhstan	4	1990-1999	1990	1999	-9.14	-10.92	-7.33	1	-9.509	0	***	1990–1999 -9.14(-10.92, -7.33)***	1990–1999	-9.14 (-10.92, -7.33)	Incidence	Number
Kazakhstan	4	1999-2009	1999	2009	-9.97	-11.67	-8.23	1	-10.764	0	***	1999–2009 -9.97(-11.67, -8.23)***	1999–2009	-9.97 (-11.67, -8.23)	Incidence	Number
Kazakhstan	4	2009-2019	2009	2019	10.5	8.78	12.24	1	12.514	0	***	2009–2019 10.50(8.78, 12.24)***	2009–2019	10.50 (8.78, 12.24)	Incidence	Number
Kazakhstan	4	2019-2021	2019	2021	-66.85	-71.98	-60.78	1	-13.794	0	***	2019–2021 -66.85(-71.98, -60.78)***	2019–2021	-66.85 (-71.98, -60.78)	Incidence	Number
Kazakhstan	4	1990-2019	1990	2019	-3.11	-4.25	-1.95	1	-5.222	0	***	1990, 2019 -3.11(-4.25, -1.95)***	1990, 2019	-3.11 (-4.25, -1.95)	Incidence	Number
Kenya	2	Full Range	1990	2021	-0.6	-2.24	1.07	0	-0.703	0.482		1990–2021 -0.60(-2.24, 1.07)	1990–2021	-0.60 (-2.24, 1.07)	Incidence	Number
Kenya	2	1990-1999	1990	1999	4.08	2.58	5.59	1	5.691	0	***	1990–1999 4.08(2.58, 5.59)***	1990–1999	4.08 (2.58, 5.59)	Incidence	Number
Kenya	2	1999-2009	1999	2009	1.59	0.83	2.35	1	4.124	0	***	1999–2009 1.59(0.83, 2.35)***	1999–2009	1.59 (0.83, 2.35)	Incidence	Number
Kenya	2	2009-2019	2009	2019	0.54	-0.40	1.49	0	1.182	0.249		2009–2019 0.54(-0.40, 1.49)	2009–2019	0.54 (-0.40, 1.49)	Incidence	Number
Kenya	2	2019-2021	2019	2021	-31.48	-46.37	-12.46	1	-3.185	0.004	**	2019–2021 -31.48(-46.37, -12.46)**	2019–2021	-31.48 (-46.37, -12.46)	Incidence	Number
Kenya	2	1990-2019	1990	2019	1.99	1.20	2.78	1	4.99	0	***	1990, 2019 1.99(1.20, 2.78)***	1990, 2019	1.99 (1.20, 2.78)	Incidence	Number
Kiribati	2	Full Range	1990	2021	-7.12	-7.66	-6.58	1	-24.924	0	***	1990–2021 -7.12(-7.66, -6.58)***	1990–2021	-7.12 (-7.66, -6.58)	Incidence	Number
Kiribati	2	1990-1999	1990	1999	-0.06	-0.39	0.26	0	-0.414	0.683		1990–1999 -0.06(-0.39, 0.26)	1990–1999	-0.06 (-0.39, 0.26)	Incidence	Number
Kiribati	2	1999-2009	1999	2009	1.6	1.34	1.87	1	11.977	0	***	1999–2009 1.60(1.34, 1.87)***	1999–2009	1.60 (1.34, 1.87)	Incidence	Number
Kiribati	2	2009-2019	2009	2019	5.6	5.07	6.13	1	22.351	0	***	2009–2019 5.60(5.07, 6.13)***	2009–2019	5.60 (5.07, 6.13)	Incidence	Number
Kiribati	2	2019-2021	2019	2021	-77.56	-79.39	-75.57	1	-36.238	0	***	2019–2021 -77.56(-79.39, -75.57)***	2019–2021	-77.56 (-79.39, -75.57)	Incidence	Number
Kiribati	2	1990-2019	1990	2019	2.44	2.16	2.72	1	17.21	0	***	1990, 2019 2.44(2.16, 2.72)***	1990, 2019	2.44 (2.16, 2.72)	Incidence	Number
Kuwait	4	Full Range	1990	2021	-1.31	-2.67	0.07	0	-1.857	0.063		1990–2021 -1.31(-2.67, 0.07)	1990–2021	-1.31 (-2.67, 0.07)	Incidence	Number
Kuwait	4	1990-1999	1990	1999	0.08	-3.17	3.44	0	0.048	0.961		1990–1999 0.08(-3.17, 3.44)	1990–1999	0.08 (-3.17, 3.44)	Incidence	Number
Kuwait	4	1999-2009	1999	2009	-5.62	-7.05	-4.16	1	-7.406	0	***	1999–2009 -5.62(-7.05, -4.16)***	1999–2009	-5.62 (-7.05, -4.16)	Incidence	Number
Kuwait	4	2009-2019	2009	2019	15.04	14.11	15.98	1	36.314	0	***	2009–2019 15.04(14.11, 15.98)***	2009–2019	15.04 (14.11, 15.98)	Incidence	Number
Kuwait	4	2019-2021	2019	2021	-46.19	-53.08	-38.28	1	-9.495	0	***	2019–2021 -46.19(-53.08, -38.28)***	2019–2021	-46.19 (-53.08, -38.28)	Incidence	Number
Kuwait	4	1990-2019	1990	2019	2.9	1.68	4.15	1	4.68	0	***	1990, 2019 2.90(1.68, 4.15)***	1990, 2019	2.90 (1.68, 4.15)	Incidence	Number
Kyrgyzstan	3	Full Range	1990	2021	-3.14	-3.69	-2.59	1	-11.037	0	***	1990–2021 -3.14(-3.69, -2.59)***	1990–2021	-3.14 (-3.69, -2.59)	Incidence	Number
Kyrgyzstan	3	1990-1999	1990	1999	1.29	0.49	2.10	1	3.161	0.002	**	1990–1999 1.29(0.49, 2.10)**	1990–1999	1.29 (0.49, 2.10)	Incidence	Number
Kyrgyzstan	3	1999-2009	1999	2009	-3.64	-4.05	-3.23	1	-17.125	0	***	1999–2009 -3.64(-4.05, -3.23)***	1999–2009	-3.64 (-4.05, -3.23)	Incidence	Number
Kyrgyzstan	3	2009-2019	2009	2019	4.55	3.95	5.15	1	16.164	0	***	2009–2019 4.55(3.95, 5.15)***	2009–2019	4.55 (3.95, 5.15)	Incidence	Number
Kyrgyzstan	3	2019-2021	2019	2021	-44.54	-48.47	-40.31	1	-16.667	0	***	2019–2021 -44.54(-48.47, -40.31)***	2019–2021	-44.54 (-48.47, -40.31)	Incidence	Number
Kyrgyzstan	3	1990-2019	1990	2019	0.66	0.28	1.03	1	3.458	0.001	**	1990, 2019 0.66(0.28, 1.03)**	1990, 2019	0.66 (0.28, 1.03)	Incidence	Number
Lao People's Democratic Republic	5	Full Range	1990	2021	-5.97	-6.22	-5.72	1	-45.01	0	***	1990–2021 -5.97(-6.22, -5.72)***	1990–2021	-5.97 (-6.22, -5.72)	Incidence	Number
Lao People's Democratic Republic	5	1990-1999	1990	1999	-0.25	-0.66	0.16	0	-1.185	0.236		1990–1999 -0.25(-0.66, 0.16)	1990–1999	-0.25 (-0.66, 0.16)	Incidence	Number
Lao People's Democratic Republic	5	1999-2009	1999	2009	1.35	1.07	1.63	1	9.558	0	***	1999–2009 1.35(1.07, 1.63)***	1999–2009	1.35 (1.07, 1.63)	Incidence	Number
Lao People's Democratic Republic	5	2009-2019	2009	2019	0	-0.47	0.48	0	0.016	0.988		2009–2019 0.00(-0.47, 0.48)	2009–2019	0.00 (-0.47, 0.48)	Incidence	Number
Lao People's Democratic Republic	5	2019-2021	2019	2021	-63.6	-64.46	-62.72	1	-90.089	0	***	2019–2021 -63.60(-64.46, -62.72)***	2019–2021	-63.60 (-64.46, -62.72)	Incidence	Number
Lao People's Democratic Republic	5	1990-2019	1990	2019	0.39	0.14	0.63	1	3.122	0.002	**	1990, 2019 0.39(0.14, 0.63)**	1990, 2019	0.39 (0.14, 0.63)	Incidence	Number
Latvia	3	Full Range	1990	2021	-24.17	-26.21	-22.08	1	-19.911	0	***	1990–2021 -24.17(-26.21, -22.08)***	1990–2021	-24.17 (-26.21, -22.08)	Incidence	Number
Latvia	3	1990-1999	1990	1999	-8.57	-9.36	-7.77	1	-21.432	0	***	1990–1999 -8.57(-9.36, -7.77)***	1990–1999	-8.57 (-9.36, -7.77)	Incidence	Number
Latvia	3	1999-2009	1999	2009	-8.57	-9.36	-7.77	1	-21.432	0	***	1999–2009 -8.57(-9.36, -7.77)***	1999–2009	-8.57 (-9.36, -7.77)	Incidence	Number
Latvia	3	2009-2019	2009	2019	-17.28	-22.24	-12.00	1	-6.011	0	***	2009–2019 -17.28(-22.24, -12.00)***	2009–2019	-17.28 (-22.24, -12.00)	Incidence	Number
Latvia	3	2019-2021	2019	2021	-91.7	-93.81	-88.87	1	-17.638	0	***	2019–2021 -91.70(-93.81, -88.87)***	2019–2021	-91.70 (-93.81, -88.87)	Incidence	Number
Latvia	3	1990-2019	1990	2019	-11.67	-13.59	-9.71	1	-11.059	0	***	1990, 2019 -11.67(-13.59, -9.71)***	1990, 2019	-11.67 (-13.59, -9.71)	Incidence	Number
Lebanon	5	Full Range	1990	2021	-2.09	-4.30	0.18	0	-1.81	0.07		1990–2021 -2.09(-4.30, 0.18)	1990–2021	-2.09 (-4.30, 0.18)	Incidence	Number
Lebanon	5	1990-1999	1990	1999	-4.44	-5.92	-2.94	1	-5.7	0	***	1990–1999 -4.44(-5.92, -2.94)***	1990–1999	-4.44 (-5.92, -2.94)	Incidence	Number
Lebanon	5	1999-2009	1999	2009	10.16	9.46	10.85	1	32.626	0	***	1999–2009 10.16(9.46, 10.85)***	1999–2009	10.16 (9.46, 10.85)	Incidence	Number
Lebanon	5	2009-2019	2009	2019	2.29	-4.09	9.09	0	0.688	0.491		2009–2019 2.29(-4.09, 9.09)	2009–2019	2.29 (-4.09, 9.09)	Incidence	Number
Lebanon	5	2019-2021	2019	2021	-51.32	-57.46	-44.29	1	-11.383	0	***	2019–2021 -51.32(-57.46, -44.29)***	2019–2021	-51.32 (-57.46, -44.29)	Incidence	Number
Lebanon	5	1990-2019	1990	2019	2.74	0.42	5.12	1	2.315	0.021	*	1990, 2019 2.74(0.42, 5.12)*	1990, 2019	2.74 (0.42, 5.12)	Incidence	Number
Lesotho	1	Full Range	1990	2021	-5.75	-8.62	-2.78	1	-3.74	0	***	1990–2021 -5.75(-8.62, -2.78)***	1990–2021	-5.75 (-8.62, -2.78)	Incidence	Number
Lesotho	1	1990-1999	1990	1999	1.22	0.15	2.30	1	2.342	0.027	*	1990–1999 1.22(0.15, 2.30)*	1990–1999	1.22 (0.15, 2.30)	Incidence	Number
Lesotho	1	1999-2009	1999	2009	1.22	0.15	2.30	1	2.342	0.027	*	1999–2009 1.22(0.15, 2.30)*	1999–2009	1.22 (0.15, 2.30)	Incidence	Number
Lesotho	1	2009-2019	2009	2019	-5.97	-8.93	-2.92	1	-3.776	0	***	2009–2019 -5.97(-8.93, -2.92)***	2009–2019	-5.97 (-8.93, -2.92)	Incidence	Number
Lesotho	1	2019-2021	2019	2021	-51.53	-64.82	-33.23	1	-4.637	0	***	2019–2021 -51.53(-64.82, -33.23)***	2019–2021	-51.53 (-64.82, -33.23)	Incidence	Number
Lesotho	1	1990-2019	1990	2019	-1.32	-2.73	0.11	0	-1.811	0.07		1990, 2019 -1.32(-2.73, 0.11)	1990, 2019	-1.32 (-2.73, 0.11)	Incidence	Number
Liberia	4	Full Range	1990	2021	-5.52	-7.66	-3.33	1	-4.852	0	***	1990–2021 -5.52(-7.66, -3.33)***	1990–2021	-5.52 (-7.66, -3.33)	Incidence	Number
Liberia	4	1990-1999	1990	1999	-8.25	-13.56	-2.62	1	-2.833	0.005	**	1990–1999 -8.25(-13.56, -2.62)**	1990–1999	-8.25 (-13.56, -2.62)	Incidence	Number
Liberia	4	1999-2009	1999	2009	3.53	1.43	5.67	1	3.32	0.001	**	1999–2009 3.53(1.43, 5.67)**	1999–2009	3.53 (1.43, 5.67)	Incidence	Number
Liberia	4	2009-2019	2009	2019	-3.88	-5.02	-2.73	1	-6.524	0	***	2009–2019 -3.88(-5.02, -2.73)***	2009–2019	-3.88 (-5.02, -2.73)	Incidence	Number
Liberia	4	2019-2021	2019	2021	-37.34	-43.58	-30.41	1	-9.36	0	***	2019–2021 -37.34(-43.58, -30.41)***	2019–2021	-37.34 (-43.58, -30.41)	Incidence	Number
Liberia	4	1990-2019	1990	2019	-2.8	-4.97	-0.58	1	-2.468	0.014	*	1990, 2019 -2.80(-4.97, -0.58)*	1990, 2019	-2.80 (-4.97, -0.58)	Incidence	Number
Libya	5	Full Range	1990	2021	-1.29	-2.14	-0.43	1	-2.924	0.003	**	1990–2021 -1.29(-2.14, -0.43)**	1990–2021	-1.29 (-2.14, -0.43)	Incidence	Number
Libya	5	1990-1999	1990	1999	3.57	1.94	5.24	1	4.316	0	***	1990–1999 3.57(1.94, 5.24)***	1990–1999	3.57 (1.94, 5.24)	Incidence	Number
Libya	5	1999-2009	1999	2009	3.36	2.46	4.26	1	7.438	0	***	1999–2009 3.36(2.46, 4.26)***	1999–2009	3.36 (2.46, 4.26)	Incidence	Number
Libya	5	2009-2019	2009	2019	5.59	4.03	7.18	1	7.152	0	***	2009–2019 5.59(4.03, 7.18)***	2009–2019	5.59 (4.03, 7.18)	Incidence	Number
Libya	5	2019-2021	2019	2021	-54.9	-58.24	-51.29	1	-22.021	0	***	2019–2021 -54.90(-58.24, -51.29)***	2019–2021	-54.90 (-58.24, -51.29)	Incidence	Number
Libya	5	1990-2019	1990	2019	4.19	3.37	5.02	1	10.177	0	***	1990, 2019 4.19(3.37, 5.02)***	1990, 2019	4.19 (3.37, 5.02)	Incidence	Number
Lithuania	5	Full Range	1990	2021	-5.79	-6.38	-5.21	1	-18.861	0	***	1990–2021 -5.79(-6.38, -5.21)***	1990–2021	-5.79 (-6.38, -5.21)	Incidence	Number
Lithuania	5	1990-1999	1990	1999	-7.68	-8.90	-6.45	1	-11.776	0	***	1990–1999 -7.68(-8.90, -6.45)***	1990–1999	-7.68 (-8.90, -6.45)	Incidence	Number
Lithuania	5	1999-2009	1999	2009	-4.01	-4.46	-3.55	1	-16.952	0	***	1999–2009 -4.01(-4.46, -3.55)***	1999–2009	-4.01 (-4.46, -3.55)	Incidence	Number
Lithuania	5	2009-2019	2009	2019	0.95	0.04	1.87	1	2.05	0.04	*	2009–2019 0.95(0.04, 1.87)*	2009–2019	0.95 (0.04, 1.87)	Incidence	Number
Lithuania	5	2019-2021	2019	2021	-33.5	-37.06	-29.75	1	-15.822	0	***	2019–2021 -33.50(-37.06, -29.75)***	2019–2021	-33.50 (-37.06, -29.75)	Incidence	Number
Lithuania	5	1990-2019	1990	2019	-3.5	-4.04	-2.96	1	-12.393	0	***	1990, 2019 -3.50(-4.04, -2.96)***	1990, 2019	-3.50 (-4.04, -2.96)	Incidence	Number
Luxembourg	2	Full Range	1990	2021	-12.37	-13.73	-10.98	1	-16.496	0	***	1990–2021 -12.37(-13.73, -10.98)***	1990–2021	-12.37 (-13.73, -10.98)	Incidence	Number
Luxembourg	2	1990-1999	1990	1999	-10.74	-11.70	-9.77	1	-21.676	0	***	1990–1999 -10.74(-11.70, -9.77)***	1990–1999	-10.74 (-11.70, -9.77)	Incidence	Number
Luxembourg	2	1999-2009	1999	2009	-4.95	-5.63	-4.25	1	-13.689	0	***	1999–2009 -4.95(-5.63, -4.25)***	1999–2009	-4.95 (-5.63, -4.25)	Incidence	Number
Luxembourg	2	2009-2019	2009	2019	1.22	0.13	2.32	1	2.317	0.029	*	2009–2019 1.22(0.13, 2.32)*	2009–2019	1.22 (0.13, 2.32)	Incidence	Number
Luxembourg	2	2019-2021	2019	2021	-73.87	-79.25	-67.09	1	-12.006	0	***	2019–2021 -73.87(-79.25, -67.09)***	2019–2021	-73.87 (-79.25, -67.09)	Incidence	Number
Luxembourg	2	1990-2019	1990	2019	-4.74	-5.43	-4.04	1	-13.096	0	***	1990, 2019 -4.74(-5.43, -4.04)***	1990, 2019	-4.74 (-5.43, -4.04)	Incidence	Number
Madagascar	3	Full Range	1990	2021	-0.93	-1.39	-0.47	1	-3.913	0	***	1990–2021 -0.93(-1.39, -0.47)***	1990–2021	-0.93 (-1.39, -0.47)	Incidence	Number
Madagascar	3	1990-1999	1990	1999	3.46	2.88	4.04	1	12.662	0	***	1990–1999 3.46(2.88, 4.04)***	1990–1999	3.46 (2.88, 4.04)	Incidence	Number
Madagascar	3	1999-2009	1999	2009	-1.87	-2.42	-1.32	1	-7.029	0	***	1999–2009 -1.87(-2.42, -1.32)***	1999–2009	-1.87 (-2.42, -1.32)	Incidence	Number
Madagascar	3	2009-2019	2009	2019	8.02	7.42	8.63	1	28.74	0	***	2009–2019 8.02(7.42, 8.63)***	2009–2019	8.02 (7.42, 8.63)	Incidence	Number
Madagascar	3	2019-2021	2019	2021	-44.54	-47.83	-41.04	1	-20.038	0	***	2019–2021 -44.54(-47.83, -41.04)***	2019–2021	-44.54 (-47.83, -41.04)	Incidence	Number
Madagascar	3	1990-2019	1990	2019	3.11	2.80	3.43	1	19.75	0	***	1990, 2019 3.11(2.80, 3.43)***	1990, 2019	3.11 (2.80, 3.43)	Incidence	Number
Malawi	3	Full Range	1990	2021	-4.09	-5.03	-3.14	1	-8.319	0	***	1990–2021 -4.09(-5.03, -3.14)***	1990–2021	-4.09 (-5.03, -3.14)	Incidence	Number
Malawi	3	1990-1999	1990	1999	-4.43	-5.65	-3.20	1	-6.916	0	***	1990–1999 -4.43(-5.65, -3.20)***	1990–1999	-4.43 (-5.65, -3.20)	Incidence	Number
Malawi	3	1999-2009	1999	2009	1.82	0.86	2.78	1	3.743	0	***	1999–2009 1.82(0.86, 2.78)***	1999–2009	1.82 (0.86, 2.78)	Incidence	Number
Malawi	3	2009-2019	2009	2019	-2.05	-2.78	-1.30	1	-5.697	0	***	2009–2019 -2.05(-2.78, -1.30)***	2009–2019	-2.05 (-2.78, -1.30)	Incidence	Number
Malawi	3	2019-2021	2019	2021	-34.98	-42.77	-26.12	1	-7.01	0	***	2019–2021 -34.98(-42.77, -26.12)***	2019–2021	-34.98 (-42.77, -26.12)	Incidence	Number
Malawi	3	1990-2019	1990	2019	-1.49	-2.12	-0.85	1	-4.54	0	***	1990, 2019 -1.49(-2.12, -0.85)***	1990, 2019	-1.49 (-2.12, -0.85)	Incidence	Number
Malaysia	2	Full Range	1990	2021	-3.53	-4.42	-2.63	1	-7.605	0	***	1990–2021 -3.53(-4.42, -2.63)***	1990–2021	-3.53 (-4.42, -2.63)	Incidence	Number
Malaysia	2	1990-1999	1990	1999	-3	-4.46	-1.51	1	-3.917	0	***	1990–1999 -3.00(-4.46, -1.51)***	1990–1999	-3.00 (-4.46, -1.51)	Incidence	Number
Malaysia	2	1999-2009	1999	2009	2.17	1.88	2.46	1	15.518	0	***	1999–2009 2.17(1.88, 2.46)***	1999–2009	2.17 (1.88, 2.46)	Incidence	Number
Malaysia	2	2009-2019	2009	2019	2.17	1.88	2.46	1	15.518	0	***	2009–2019 2.17(1.88, 2.46)***	2009–2019	2.17 (1.88, 2.46)	Incidence	Number
Malaysia	2	2019-2021	2019	2021	-47.03	-53.42	-39.76	1	-10.198	0	***	2019–2021 -47.03(-53.42, -39.76)***	2019–2021	-47.03 (-53.42, -39.76)	Incidence	Number
Malaysia	2	1990-2019	1990	2019	0.54	0.02	1.07	1	2.022	0.043	*	1990, 2019 0.54(0.02, 1.07)*	1990, 2019	0.54 (0.02, 1.07)	Incidence	Number
Maldives	2	Full Range	1990	2021	-6.14	-7.84	-4.40	1	-6.773	0	***	1990–2021 -6.14(-7.84, -4.40)***	1990–2021	-6.14 (-7.84, -4.40)	Incidence	Number
Maldives	2	1990-1999	1990	1999	-5.09	-5.83	-4.35	1	-13.814	0	***	1990–1999 -5.09(-5.83, -4.35)***	1990–1999	-5.09 (-5.83, -4.35)	Incidence	Number
Maldives	2	1999-2009	1999	2009	-5.09	-5.83	-4.35	1	-13.814	0	***	1999–2009 -5.09(-5.83, -4.35)***	1999–2009	-5.09 (-5.83, -4.35)	Incidence	Number
Maldives	2	2009-2019	2009	2019	22.5	19.59	25.48	1	17.399	0	***	2009–2019 22.50(19.59, 25.48)***	2009–2019	22.50 (19.59, 25.48)	Incidence	Number
Maldives	2	2019-2021	2019	2021	-77.69	-82.86	-70.95	1	-11.74	0	***	2019–2021 -77.69(-82.86, -70.95)***	2019–2021	-77.69 (-82.86, -70.95)	Incidence	Number
Maldives	2	1990-2019	1990	2019	3.64	2.68	4.60	1	7.562	0	***	1990, 2019 3.64(2.68, 4.60)***	1990, 2019	3.64 (2.68, 4.60)	Incidence	Number
Mali	5	Full Range	1990	2021	-2.33	-2.64	-2.02	1	-14.446	0	***	1990–2021 -2.33(-2.64, -2.02)***	1990–2021	-2.33 (-2.64, -2.02)	Incidence	Number
Mali	5	1990-1999	1990	1999	-1.4	-1.80	-1.00	1	-6.862	0	***	1990–1999 -1.40(-1.80, -1.00)***	1990–1999	-1.40 (-1.80, -1.00)	Incidence	Number
Mali	5	1999-2009	1999	2009	0.24	-0.15	0.64	0	1.2	0.23		1999–2009 0.24(-0.15, 0.64)	1999–2009	0.24 (-0.15, 0.64)	Incidence	Number
Mali	5	2009-2019	2009	2019	2.64	2.07	3.22	1	9.091	0	***	2009–2019 2.64(2.07, 3.22)***	2009–2019	2.64 (2.07, 3.22)	Incidence	Number
Mali	5	2019-2021	2019	2021	-35.91	-37.70	-34.06	1	-33.411	0	***	2019–2021 -35.91(-37.70, -34.06)***	2019–2021	-35.91 (-37.70, -34.06)	Incidence	Number
Mali	5	1990-2019	1990	2019	0.55	0.25	0.84	1	3.668	0	***	1990, 2019 0.55(0.25, 0.84)***	1990, 2019	0.55 (0.25, 0.84)	Incidence	Number
Malta	4	Full Range	1990	2021	-13.18	-15.52	-10.77	1	-10.132	0	***	1990–2021 -13.18(-15.52, -10.77)***	1990–2021	-13.18 (-15.52, -10.77)	Incidence	Number
Malta	4	1990-1999	1990	1999	-7.59	-9.37	-5.78	1	-8.55	0	***	1990–1999 -7.59(-9.37, -5.78)***	1990–1999	-7.59 (-9.37, -5.78)	Incidence	Number
Malta	4	1999-2009	1999	2009	4.25	2.95	5.57	1	6.967	0	***	1999–2009 4.25(2.95, 5.57)***	1999–2009	4.25 (2.95, 5.57)	Incidence	Number
Malta	4	2009-2019	2009	2019	-10.83	-16.99	-4.21	1	-3.139	0.002	**	2009–2019 -10.83(-16.99, -4.21)**	2009–2019	-10.83 (-16.99, -4.21)	Incidence	Number
Malta	4	2019-2021	2019	2021	-77.01	-81.41	-71.56	1	-14.533	0	***	2019–2021 -77.01(-81.41, -71.56)***	2019–2021	-77.01 (-81.41, -71.56)	Incidence	Number
Malta	4	1990-2019	1990	2019	-4.84	-7.27	-2.35	1	-3.769	0	***	1990, 2019 -4.84(-7.27, -2.35)***	1990, 2019	-4.84 (-7.27, -2.35)	Incidence	Number
Marshall Islands	3	Full Range	1990	2021	-7.38	-9.39	-5.34	1	-6.875	0	***	1990–2021 -7.38(-9.39, -5.34)***	1990–2021	-7.38 (-9.39, -5.34)	Incidence	Number
Marshall Islands	3	1990-1999	1990	1999	5.83	4.49	7.19	1	9.229	0	***	1990–1999 5.83(4.49, 7.19)***	1990–1999	5.83 (4.49, 7.19)	Incidence	Number
Marshall Islands	3	1999-2009	1999	2009	-2.13	-3.89	-0.34	1	-2.322	0.02	*	1999–2009 -2.13(-3.89, -0.34)*	1999–2009	-2.13 (-3.89, -0.34)	Incidence	Number
Marshall Islands	3	2009-2019	2009	2019	4.96	1.65	8.38	1	2.958	0.003	**	2009–2019 4.96(1.65, 8.38)**	2009–2019	4.96 (1.65, 8.38)	Incidence	Number
Marshall Islands	3	2019-2021	2019	2021	-79.37	-84.29	-72.91	1	-12.05	0	***	2019–2021 -79.37(-84.29, -72.91)***	2019–2021	-79.37 (-84.29, -72.91)	Incidence	Number
Marshall Islands	3	1990-2019	1990	2019	2.72	1.16	4.30	1	3.447	0.001	**	1990, 2019 2.72(1.16, 4.30)**	1990, 2019	2.72 (1.16, 4.30)	Incidence	Number
Mauritania	2	Full Range	1990	2021	-2.14	-2.60	-1.67	1	-8.838	0	***	1990–2021 -2.14(-2.60, -1.67)***	1990–2021	-2.14 (-2.60, -1.67)	Incidence	Number
Mauritania	2	1990-1999	1990	1999	0.08	-0.70	0.87	0	0.208	0.835		1990–1999 0.08(-0.70, 0.87)	1990–1999	0.08 (-0.70, 0.87)	Incidence	Number
Mauritania	2	1999-2009	1999	2009	1.8	1.65	1.95	1	24.963	0	***	1999–2009 1.80(1.65, 1.95)***	1999–2009	1.80 (1.65, 1.95)	Incidence	Number
Mauritania	2	2009-2019	2009	2019	1.8	1.65	1.95	1	24.963	0	***	2009–2019 1.80(1.65, 1.95)***	2009–2019	1.80 (1.65, 1.95)	Incidence	Number
Mauritania	2	2019-2021	2019	2021	-40.37	-44.20	-36.28	1	-16.062	0	***	2019–2021 -40.37(-44.20, -36.28)***	2019–2021	-40.37 (-44.20, -36.28)	Incidence	Number
Mauritania	2	1990-2019	1990	2019	1.27	0.99	1.54	1	9.146	0	***	1990, 2019 1.27(0.99, 1.54)***	1990, 2019	1.27 (0.99, 1.54)	Incidence	Number
Mauritius	3	Full Range	1990	2021	-10.31	-11.12	-9.50	1	-23.516	0	***	1990–2021 -10.31(-11.12, -9.50)***	1990–2021	-10.31 (-11.12, -9.50)	Incidence	Number
Mauritius	3	1990-1999	1990	1999	0.79	-0.13	1.71	0	1.785	0.089		1990–1999 0.79(-0.13, 1.71)	1990–1999	0.79 (-0.13, 1.71)	Incidence	Number
Mauritius	3	1999-2009	1999	2009	-7.82	-8.53	-7.10	1	-20.485	0	***	1999–2009 -7.82(-8.53, -7.10)***	1999–2009	-7.82 (-8.53, -7.10)	Incidence	Number
Mauritius	3	2009-2019	2009	2019	3.47	2.24	4.71	1	5.602	0	***	2009–2019 3.47(2.24, 4.71)***	2009–2019	3.47 (2.24, 4.71)	Incidence	Number
Mauritius	3	2019-2021	2019	2021	-77.37	-79.88	-74.56	1	-26.367	0	***	2019–2021 -77.37(-79.88, -74.56)***	2019–2021	-77.37 (-79.88, -74.56)	Incidence	Number
Mauritius	3	1990-2019	1990	2019	-1.38	-1.97	-0.78	1	-4.531	0	***	1990, 2019 -1.38(-1.97, -0.78)***	1990, 2019	-1.38 (-1.97, -0.78)	Incidence	Number
Mexico	3	Full Range	1990	2021	-5.29	-5.96	-4.62	1	-14.957	0	***	1990–2021 -5.29(-5.96, -4.62)***	1990–2021	-5.29 (-5.96, -4.62)	Incidence	Number
Mexico	3	1990-1999	1990	1999	-7.44	-8.21	-6.65	1	-17.974	0	***	1990–1999 -7.44(-8.21, -6.65)***	1990–1999	-7.44 (-8.21, -6.65)	Incidence	Number
Mexico	3	1999-2009	1999	2009	1.24	0.69	1.79	1	4.716	0	***	1999–2009 1.24(0.69, 1.79)***	1999–2009	1.24 (0.69, 1.79)	Incidence	Number
Mexico	3	2009-2019	2009	2019	10.54	9.51	11.57	1	21.067	0	***	2009–2019 10.54(9.51, 11.57)***	2009–2019	10.54 (9.51, 11.57)	Incidence	Number
Mexico	3	2019-2021	2019	2021	-65.28	-68.33	-61.94	1	-23.922	0	***	2019–2021 -65.28(-68.33, -61.94)***	2019–2021	-65.28 (-68.33, -61.94)	Incidence	Number
Mexico	3	1990-2019	1990	2019	1.49	1.02	1.97	1	6.155	0	***	1990, 2019 1.49(1.02, 1.97)***	1990, 2019	1.49 (1.02, 1.97)	Incidence	Number
Micronesia (Federated States of)	1	Full Range	1990	2021	-7.35	-8.52	-6.16	1	-11.756	0	***	1990–2021 -7.35(-8.52, -6.16)***	1990–2021	-7.35 (-8.52, -6.16)	Incidence	Number
Micronesia (Federated States of)	1	1990-1999	1990	1999	1.48	1.16	1.80	1	9.536	0	***	1990–1999 1.48(1.16, 1.80)***	1990–1999	1.48 (1.16, 1.80)	Incidence	Number
Micronesia (Federated States of)	1	1999-2009	1999	2009	1.48	1.16	1.80	1	9.536	0	***	1999–2009 1.48(1.16, 1.80)***	1999–2009	1.48 (1.16, 1.80)	Incidence	Number
Micronesia (Federated States of)	1	2009-2019	2009	2019	1.48	1.16	1.80	1	9.536	0	***	2009–2019 1.48(1.16, 1.80)***	2009–2019	1.48 (1.16, 1.80)	Incidence	Number
Micronesia (Federated States of)	1	2019-2021	2019	2021	-75.25	-79.77	-69.73	1	-14.227	0	***	2019–2021 -75.25(-79.77, -69.73)***	2019–2021	-75.25 (-79.77, -69.73)	Incidence	Number
Micronesia (Federated States of)	1	1990-2019	1990	2019	1.48	1.16	1.80	1	9.536	0	***	1990, 2019 1.48(1.16, 1.80)***	1990, 2019	1.48 (1.16, 1.80)	Incidence	Number
Monaco	1	Full Range	1990	2021	-6.81	-8.68	-4.89	1	-6.802	0	***	1990–2021 -6.81(-8.68, -4.89)***	1990–2021	-6.81 (-8.68, -4.89)	Incidence	Number
Monaco	1	1990-1999	1990	1999	1.08	0.58	1.60	1	4.389	0	***	1990–1999 1.08(0.58, 1.60)***	1990–1999	1.08 (0.58, 1.60)	Incidence	Number
Monaco	1	1999-2009	1999	2009	1.08	0.58	1.60	1	4.389	0	***	1999–2009 1.08(0.58, 1.60)***	1999–2009	1.08 (0.58, 1.60)	Incidence	Number
Monaco	1	2009-2019	2009	2019	1.08	0.58	1.60	1	4.389	0	***	2009–2019 1.08(0.58, 1.60)***	2009–2019	1.08 (0.58, 1.60)	Incidence	Number
Monaco	1	2019-2021	2019	2021	-71.33	-79.21	-60.46	1	-7.975	0	***	2019–2021 -71.33(-79.21, -60.46)***	2019–2021	-71.33 (-79.21, -60.46)	Incidence	Number
Monaco	1	1990-2019	1990	2019	1.08	0.58	1.60	1	4.389	0	***	1990, 2019 1.08(0.58, 1.60)***	1990, 2019	1.08 (0.58, 1.60)	Incidence	Number
Mongolia	1	Full Range	1990	2021	-6.14	-10.11	-2.00	1	-2.875	0.004	**	1990–2021 -6.14(-10.11, -2.00)**	1990–2021	-6.14 (-10.11, -2.00)	Incidence	Number
Mongolia	1	1990-1999	1990	1999	1.17	0.09	2.26	1	2.219	0.035	*	1990–1999 1.17(0.09, 2.26)*	1990–1999	1.17 (0.09, 2.26)	Incidence	Number
Mongolia	1	1999-2009	1999	2009	1.17	0.09	2.26	1	2.219	0.035	*	1999–2009 1.17(0.09, 2.26)*	1999–2009	1.17 (0.09, 2.26)	Incidence	Number
Mongolia	1	2009-2019	2009	2019	1.17	0.09	2.26	1	2.219	0.035	*	2009–2019 1.17(0.09, 2.26)*	2009–2019	1.17 (0.09, 2.26)	Incidence	Number
Mongolia	1	2019-2021	2019	2021	-68.36	-84.03	-37.32	1	-3.454	0.002	**	2019–2021 -68.36(-84.03, -37.32)**	2019–2021	-68.36 (-84.03, -37.32)	Incidence	Number
Mongolia	1	1990-2019	1990	2019	1.17	0.09	2.26	1	2.219	0.035	*	1990, 2019 1.17(0.09, 2.26)*	1990, 2019	1.17 (0.09, 2.26)	Incidence	Number
Montenegro	1	Full Range	1990	2021	-9.54	-11.02	-8.03	1	-11.866	0	***	1990–2021 -9.54(-11.02, -8.03)***	1990–2021	-9.54 (-11.02, -8.03)	Incidence	Number
Montenegro	1	1990-1999	1990	1999	0.98	0.57	1.40	1	4.868	0	***	1990–1999 0.98(0.57, 1.40)***	1990–1999	0.98 (0.57, 1.40)	Incidence	Number
Montenegro	1	1999-2009	1999	2009	0.98	0.57	1.40	1	4.868	0	***	1999–2009 0.98(0.57, 1.40)***	1999–2009	0.98 (0.57, 1.40)	Incidence	Number
Montenegro	1	2009-2019	2009	2019	0.98	0.57	1.40	1	4.868	0	***	2009–2019 0.98(0.57, 1.40)***	2009–2019	0.98 (0.57, 1.40)	Incidence	Number
Montenegro	1	2019-2021	2019	2021	-81.64	-85.87	-76.14	1	-13.278	0	***	2019–2021 -81.64(-85.87, -76.14)***	2019–2021	-81.64 (-85.87, -76.14)	Incidence	Number
Montenegro	1	1990-2019	1990	2019	0.98	0.57	1.40	1	4.868	0	***	1990, 2019 0.98(0.57, 1.40)***	1990, 2019	0.98 (0.57, 1.40)	Incidence	Number
Morocco	5	Full Range	1990	2021	-5.22	-6.25	-4.17	1	-9.566	0	***	1990–2021 -5.22(-6.25, -4.17)***	1990–2021	-5.22 (-6.25, -4.17)	Incidence	Number
Morocco	5	1990-1999	1990	1999	-9.39	-11.07	-7.68	1	-10.334	0	***	1990–1999 -9.39(-11.07, -7.68)***	1990–1999	-9.39 (-11.07, -7.68)	Incidence	Number
Morocco	5	1999-2009	1999	2009	-0.63	-2.94	1.74	0	-0.523	0.601		1999–2009 -0.63(-2.94, 1.74)	1999–2009	-0.63 (-2.94, 1.74)	Incidence	Number
Morocco	5	2009-2019	2009	2019	7.49	6.84	8.15	1	25.261	0	***	2009–2019 7.49(6.84, 8.15)***	2009–2019	7.49 (6.84, 8.15)	Incidence	Number
Morocco	5	2019-2021	2019	2021	-51.16	-55.38	-46.54	1	-16.892	0	***	2019–2021 -51.16(-55.38, -46.54)***	2019–2021	-51.16 (-55.38, -46.54)	Incidence	Number
Morocco	5	1990-2019	1990	2019	-0.78	-1.79	0.24	0	-1.504	0.132		1990, 2019 -0.78(-1.79, 0.24)	1990, 2019	-0.78 (-1.79, 0.24)	Incidence	Number
Mozambique	1	Full Range	1990	2021	-5.98	-6.98	-4.97	1	-11.341	0	***	1990–2021 -5.98(-6.98, -4.97)***	1990–2021	-5.98 (-6.98, -4.97)	Incidence	Number
Mozambique	1	1990-1999	1990	1999	-1.56	-2.07	-1.04	1	-6.124	0	***	1990–1999 -1.56(-2.07, -1.04)***	1990–1999	-1.56 (-2.07, -1.04)	Incidence	Number
Mozambique	1	1999-2009	1999	2009	-1.56	-2.07	-1.04	1	-6.124	0	***	1999–2009 -1.56(-2.07, -1.04)***	1999–2009	-1.56 (-2.07, -1.04)	Incidence	Number
Mozambique	1	2009-2019	2009	2019	-9.63	-11.29	-7.94	1	-10.696	0	***	2009–2019 -9.63(-11.29, -7.94)***	2009–2019	-9.63 (-11.29, -7.94)	Incidence	Number
Mozambique	1	2019-2021	2019	2021	-25.99	-30.55	-21.13	1	-9.711	0	***	2019–2021 -25.99(-30.55, -21.13)***	2019–2021	-25.99 (-30.55, -21.13)	Incidence	Number
Mozambique	1	1990-2019	1990	2019	-4.42	-5.16	-3.68	1	-11.461	0	***	1990, 2019 -4.42(-5.16, -3.68)***	1990, 2019	-4.42 (-5.16, -3.68)	Incidence	Number
Myanmar	2	Full Range	1990	2021	-7.97	-9.83	-6.07	1	-7.981	0	***	1990–2021 -7.97(-9.83, -6.07)***	1990–2021	-7.97 (-9.83, -6.07)	Incidence	Number
Myanmar	2	1990-1999	1990	1999	-2.68	-3.60	-1.75	1	-5.907	0	***	1990–1999 -2.68(-3.60, -1.75)***	1990–1999	-2.68 (-3.60, -1.75)	Incidence	Number
Myanmar	2	1999-2009	1999	2009	-1.45	-2.27	-0.62	1	-3.4	0.001	**	1999–2009 -1.45(-2.27, -0.62)**	1999–2009	-1.45 (-2.27, -0.62)	Incidence	Number
Myanmar	2	2009-2019	2009	2019	10.39	7.88	12.96	1	8.863	0	***	2009–2019 10.39(7.88, 12.96)***	2009–2019	10.39 (7.88, 12.96)	Incidence	Number
Myanmar	2	2019-2021	2019	2021	-79.53	-84.77	-72.48	1	-11.071	0	***	2019–2021 -79.53(-84.77, -72.48)***	2019–2021	-79.53 (-84.77, -72.48)	Incidence	Number
Myanmar	2	1990-2019	1990	2019	2.08	1.07	3.11	1	4.04	0	***	1990, 2019 2.08(1.07, 3.11)***	1990, 2019	2.08 (1.07, 3.11)	Incidence	Number
Namibia	1	Full Range	1990	2021	-7.69	-10.56	-4.74	1	-4.978	0	***	1990–2021 -7.69(-10.56, -4.74)***	1990–2021	-7.69 (-10.56, -4.74)	Incidence	Number
Namibia	1	1990-1999	1990	1999	-0.87	-1.93	0.21	0	-1.659	0.109		1990–1999 -0.87(-1.93, 0.21)	1990–1999	-0.87 (-1.93, 0.21)	Incidence	Number
Namibia	1	1999-2009	1999	2009	-0.87	-1.93	0.21	0	-1.659	0.109		1999–2009 -0.87(-1.93, 0.21)	1999–2009	-0.87 (-1.93, 0.21)	Incidence	Number
Namibia	1	2009-2019	2009	2019	-7.91	-10.86	-4.87	1	-4.976	0	***	2009–2019 -7.91(-10.86, -4.87)***	2009–2019	-7.91 (-10.86, -4.87)	Incidence	Number
Namibia	1	2019-2021	2019	2021	-52.57	-65.76	-34.30	1	-4.698	0	***	2019–2021 -52.57(-65.76, -34.30)***	2019–2021	-52.57 (-65.76, -34.30)	Incidence	Number
Namibia	1	1990-2019	1990	2019	-3.36	-4.76	-1.93	1	-4.573	0	***	1990, 2019 -3.36(-4.76, -1.93)***	1990, 2019	-3.36 (-4.76, -1.93)	Incidence	Number
Nauru	5	Full Range	1990	2021	-15.05	-18.08	-11.91	1	-8.814	0	***	1990–2021 -15.05(-18.08, -11.91)***	1990–2021	-15.05 (-18.08, -11.91)	Incidence	Number
Nauru	5	1990-1999	1990	1999	5.62	3.38	7.91	1	4.994	0	***	1990–1999 5.62(3.38, 7.91)***	1990–1999	5.62 (3.38, 7.91)	Incidence	Number
Nauru	5	1999-2009	1999	2009	-10.61	-13.12	-8.03	1	-7.718	0	***	1999–2009 -10.61(-13.12, -8.03)***	1999–2009	-10.61 (-13.12, -8.03)	Incidence	Number
Nauru	5	2009-2019	2009	2019	-7.99	-15.63	0.34	0	-1.883	0.06		2009–2019 -7.99(-15.63, 0.34)	2009–2019	-7.99 (-15.63, 0.34)	Incidence	Number
Nauru	5	2019-2021	2019	2021	-83.42	-86.95	-78.94	1	-16.003	0	***	2019–2021 -83.42(-86.95, -78.94)***	2019–2021	-83.42 (-86.95, -78.94)	Incidence	Number
Nauru	5	1990-2019	1990	2019	-4.92	-8.25	-1.46	1	-2.77	0.006	**	1990, 2019 -4.92(-8.25, -1.46)**	1990, 2019	-4.92 (-8.25, -1.46)	Incidence	Number
Nepal	4	Full Range	1990	2021	-4.65	-5.05	-4.24	1	-21.884	0	***	1990–2021 -4.65(-5.05, -4.24)***	1990–2021	-4.65 (-5.05, -4.24)	Incidence	Number
Nepal	4	1990-1999	1990	1999	-2.89	-3.31	-2.47	1	-13.265	0	***	1990–1999 -2.89(-3.31, -2.47)***	1990–1999	-2.89 (-3.31, -2.47)	Incidence	Number
Nepal	4	1999-2009	1999	2009	-8.36	-9.06	-7.64	1	-22.093	0	***	1999–2009 -8.36(-9.06, -7.64)***	1999–2009	-8.36 (-9.06, -7.64)	Incidence	Number
Nepal	4	2009-2019	2009	2019	7.49	7.05	7.93	1	36.935	0	***	2009–2019 7.49(7.05, 7.93)***	2009–2019	7.49 (7.05, 7.93)	Incidence	Number
Nepal	4	2019-2021	2019	2021	-41.16	-43.75	-38.45	1	-24.752	0	***	2019–2021 -41.16(-43.75, -38.45)***	2019–2021	-41.16 (-43.75, -38.45)	Incidence	Number
Nepal	4	1990-2019	1990	2019	-1.42	-1.76	-1.07	1	-7.963	0	***	1990, 2019 -1.42(-1.76, -1.07)***	1990, 2019	-1.42 (-1.76, -1.07)	Incidence	Number
Netherlands	1	Full Range	1990	2021	-5.72	-6.80	-4.62	1	-10.01	0	***	1990–2021 -5.72(-6.80, -4.62)***	1990–2021	-5.72 (-6.80, -4.62)	Incidence	Number
Netherlands	1	1990-1999	1990	1999	1.73	1.44	2.02	1	12.314	0	***	1990–1999 1.73(1.44, 2.02)***	1990–1999	1.73 (1.44, 2.02)	Incidence	Number
Netherlands	1	1999-2009	1999	2009	1.73	1.44	2.02	1	12.314	0	***	1999–2009 1.73(1.44, 2.02)***	1999–2009	1.73 (1.44, 2.02)	Incidence	Number
Netherlands	1	2009-2019	2009	2019	1.73	1.44	2.02	1	12.314	0	***	2009–2019 1.73(1.44, 2.02)***	2009–2019	1.73 (1.44, 2.02)	Incidence	Number
Netherlands	1	2019-2021	2019	2021	-68.7	-73.92	-62.44	1	-13.068	0	***	2019–2021 -68.70(-73.92, -62.44)***	2019–2021	-68.70 (-73.92, -62.44)	Incidence	Number
Netherlands	1	1990-2019	1990	2019	1.73	1.44	2.02	1	12.314	0	***	1990, 2019 1.73(1.44, 2.02)***	1990, 2019	1.73 (1.44, 2.02)	Incidence	Number
New Zealand	2	Full Range	1990	2021	-16.15	-16.55	-15.75	1	-72.36	0	***	1990–2021 -16.15(-16.55, -15.75)***	1990–2021	-16.15 (-16.55, -15.75)	Incidence	Number
New Zealand	2	1990-1999	1990	1999	-3.2	-3.60	-2.80	1	-16.171	0	***	1990–1999 -3.20(-3.60, -2.80)***	1990–1999	-3.20 (-3.60, -2.80)	Incidence	Number
New Zealand	2	1999-2009	1999	2009	-1.75	-1.96	-1.54	1	-16.173	0	***	1999–2009 -1.75(-1.96, -1.54)***	1999–2009	-1.75 (-1.96, -1.54)	Incidence	Number
New Zealand	2	2009-2019	2009	2019	-1.13	-1.39	-0.86	1	-8.698	0	***	2009–2019 -1.13(-1.39, -0.86)***	2009–2019	-1.13 (-1.39, -0.86)	Incidence	Number
New Zealand	2	2019-2021	2019	2021	-91.28	-91.87	-90.64	1	-71.748	0	***	2019–2021 -91.28(-91.87, -90.64)***	2019–2021	-91.28 (-91.87, -90.64)	Incidence	Number
New Zealand	2	1990-2019	1990	2019	-1.99	-2.21	-1.77	1	-17.793	0	***	1990, 2019 -1.99(-2.21, -1.77)***	1990, 2019	-1.99 (-2.21, -1.77)	Incidence	Number
Nicaragua	2	Full Range	1990	2021	-16.89	-20.68	-12.92	1	-7.773	0	***	1990–2021 -16.89(-20.68, -12.92)***	1990–2021	-16.89 (-20.68, -12.92)	Incidence	Number
Nicaragua	2	1990-1999	1990	1999	-1.57	-5.05	2.04	0	-0.906	0.374		1990–1999 -1.57(-5.05, 2.04)	1990–1999	-1.57 (-5.05, 2.04)	Incidence	Number
Nicaragua	2	1999-2009	1999	2009	-12.82	-14.67	-10.93	1	-12.534	0	***	1999–2009 -12.82(-14.67, -10.93)***	1999–2009	-12.82 (-14.67, -10.93)	Incidence	Number
Nicaragua	2	2009-2019	2009	2019	-19.59	-21.89	-17.23	1	-15.514	0	***	2009–2019 -19.59(-21.89, -17.23)***	2009–2019	-19.59 (-21.89, -17.23)	Incidence	Number
Nicaragua	2	2019-2021	2019	2021	-63.96	-81.86	-28.40	1	-3.068	0.005	**	2019–2021 -63.96(-81.86, -28.40)**	2019–2021	-63.96 (-81.86, -28.40)	Incidence	Number
Nicaragua	2	1990-2019	1990	2019	-11.96	-13.84	-10.04	1	-11.571	0	***	1990, 2019 -11.96(-13.84, -10.04)***	1990, 2019	-11.96 (-13.84, -10.04)	Incidence	Number
Niger	3	Full Range	1990	2021	-0.92	-1.36	-0.46	1	-3.968	0	***	1990–2021 -0.92(-1.36, -0.46)***	1990–2021	-0.92 (-1.36, -0.46)	Incidence	Number
Niger	3	1990-1999	1990	1999	3.08	2.81	3.35	1	23.808	0	***	1990–1999 3.08(2.81, 3.35)***	1990–1999	3.08 (2.81, 3.35)	Incidence	Number
Niger	3	1999-2009	1999	2009	-0.72	-1.09	-0.34	1	-3.74	0	***	1999–2009 -0.72(-1.09, -0.34)***	1999–2009	-0.72 (-1.09, -0.34)	Incidence	Number
Niger	3	2009-2019	2009	2019	2.21	1.53	2.89	1	6.432	0	***	2009–2019 2.21(1.53, 2.89)***	2009–2019	2.21 (1.53, 2.89)	Incidence	Number
Niger	3	2019-2021	2019	2021	-29.68	-33.55	-25.59	1	-12.956	0	***	2019–2021 -29.68(-33.55, -25.59)***	2019–2021	-29.68 (-33.55, -25.59)	Incidence	Number
Niger	3	1990-2019	1990	2019	1.46	1.14	1.78	1	8.95	0	***	1990, 2019 1.46(1.14, 1.78)***	1990, 2019	1.46 (1.14, 1.78)	Incidence	Number
Nigeria	3	Full Range	1990	2021	-0.8	-1.18	-0.41	1	-3.996	0	***	1990–2021 -0.80(-1.18, -0.41)***	1990–2021	-0.80 (-1.18, -0.41)	Incidence	Number
Nigeria	3	1990-1999	1990	1999	4.4	4.09	4.70	1	30.436	0	***	1990–1999 4.40(4.09, 4.70)***	1990–1999	4.40 (4.09, 4.70)	Incidence	Number
Nigeria	3	1999-2009	1999	2009	1.39	0.82	1.96	1	4.826	0	***	1999–2009 1.39(0.82, 1.96)***	1999–2009	1.39 (0.82, 1.96)	Incidence	Number
Nigeria	3	2009-2019	2009	2019	2.43	1.97	2.90	1	11.002	0	***	2009–2019 2.43(1.97, 2.90)***	2009–2019	2.43 (1.97, 2.90)	Incidence	Number
Nigeria	3	2019-2021	2019	2021	-39.75	-42.67	-36.67	1	-21.193	0	***	2019–2021 -39.75(-42.67, -36.67)***	2019–2021	-39.75 (-42.67, -36.67)	Incidence	Number
Nigeria	3	1990-2019	1990	2019	2.67	2.40	2.95	1	19.352	0	***	1990, 2019 2.67(2.40, 2.95)***	1990, 2019	2.67 (2.40, 2.95)	Incidence	Number
Niue	3	Full Range	1990	2021	-10.02	-11.14	-8.88	1	-16.417	0	***	1990–2021 -10.02(-11.14, -8.88)***	1990–2021	-10.02 (-11.14, -8.88)	Incidence	Number
Niue	3	1990-1999	1990	1999	-3.29	-5.36	-1.16	1	-3.014	0.003	**	1990–1999 -3.29(-5.36, -1.16)**	1990–1999	-3.29 (-5.36, -1.16)	Incidence	Number
Niue	3	1999-2009	1999	2009	1.67	0.90	2.43	1	4.3	0	***	1999–2009 1.67(0.90, 2.43)***	1999–2009	1.67 (0.90, 2.43)	Incidence	Number
Niue	3	2009-2019	2009	2019	-2.34	-3.25	-1.42	1	-5.263	0	***	2009–2019 -2.34(-3.25, -1.42)***	2009–2019	-2.34 (-3.25, -1.42)	Incidence	Number
Niue	3	2019-2021	2019	2021	-76.54	-79.98	-72.52	1	-19.032	0	***	2019–2021 -76.54(-79.98, -72.52)***	2019–2021	-76.54 (-79.98, -72.52)	Incidence	Number
Niue	3	1990-2019	1990	2019	-1.28	-2.13	-0.41	1	-2.898	0.004	**	1990, 2019 -1.28(-2.13, -0.41)**	1990, 2019	-1.28 (-2.13, -0.41)	Incidence	Number
North Macedonia	1	Full Range	1990	2021	-8.72	-12.66	-4.61	1	-4.054	0	***	1990–2021 -8.72(-12.66, -4.61)***	1990–2021	-8.72 (-12.66, -4.61)	Incidence	Number
North Macedonia	1	1990-1999	1990	1999	2.34	1.22	3.46	1	4.325	0	***	1990–1999 2.34(1.22, 3.46)***	1990–1999	2.34 (1.22, 3.46)	Incidence	Number
North Macedonia	1	1999-2009	1999	2009	2.34	1.22	3.46	1	4.325	0	***	1999–2009 2.34(1.22, 3.46)***	1999–2009	2.34 (1.22, 3.46)	Incidence	Number
North Macedonia	1	2009-2019	2009	2019	2.34	1.22	3.46	1	4.325	0	***	2009–2019 2.34(1.22, 3.46)***	2009–2019	2.34 (1.22, 3.46)	Incidence	Number
North Macedonia	1	2019-2021	2019	2021	-82.62	-91.35	-65.06	1	-5.142	0	***	2019–2021 -82.62(-91.35, -65.06)***	2019–2021	-82.62 (-91.35, -65.06)	Incidence	Number
North Macedonia	1	1990-2019	1990	2019	2.34	1.22	3.46	1	4.325	0	***	1990, 2019 2.34(1.22, 3.46)***	1990, 2019	2.34 (1.22, 3.46)	Incidence	Number
Northern Mariana Islands	2	Full Range	1990	2021	-9.73	-11.01	-8.43	1	-14.044	0	***	1990–2021 -9.73(-11.01, -8.43)***	1990–2021	-9.73 (-11.01, -8.43)	Incidence	Number
Northern Mariana Islands	2	1990-1999	1990	1999	2.22	1.31	3.13	1	5.105	0	***	1990–1999 2.22(1.31, 3.13)***	1990–1999	2.22 (1.31, 3.13)	Incidence	Number
Northern Mariana Islands	2	1999-2009	1999	2009	0.43	-0.23	1.09	0	1.281	0.2		1999–2009 0.43(-0.23, 1.09)	1999–2009	0.43 (-0.23, 1.09)	Incidence	Number
Northern Mariana Islands	2	2009-2019	2009	2019	-2.19	-3.26	-1.11	1	-4.164	0	***	2009–2019 -2.19(-3.26, -1.11)***	2009–2019	-2.19 (-3.26, -1.11)	Incidence	Number
Northern Mariana Islands	2	2019-2021	2019	2021	-79.72	-83.56	-74.99	1	-15.698	0	***	2019–2021 -79.72(-83.56, -74.99)***	2019–2021	-79.72 (-83.56, -74.99)	Incidence	Number
Northern Mariana Islands	2	1990-2019	1990	2019	0.06	-0.60	0.73	0	0.186	0.852		1990, 2019 0.06(-0.60, 0.73)	1990, 2019	0.06 (-0.60, 0.73)	Incidence	Number
Norway	1	Full Range	1990	2021	-10.58	-13.06	-8.03	1	-7.8	0	***	1990–2021 -10.58(-13.06, -8.03)***	1990–2021	-10.58 (-13.06, -8.03)	Incidence	Number
Norway	1	1990-1999	1990	1999	-0.35	-1.04	0.35	0	-1.026	0.314		1990–1999 -0.35(-1.04, 0.35)	1990–1999	-0.35 (-1.04, 0.35)	Incidence	Number
Norway	1	1999-2009	1999	2009	-0.35	-1.04	0.35	0	-1.026	0.314		1999–2009 -0.35(-1.04, 0.35)	1999–2009	-0.35 (-1.04, 0.35)	Incidence	Number
Norway	1	2009-2019	2009	2019	-0.35	-1.04	0.35	0	-1.026	0.314		2009–2019 -0.35(-1.04, 0.35)	2009–2019	-0.35 (-1.04, 0.35)	Incidence	Number
Norway	1	2019-2021	2019	2021	-81.42	-88.09	-71.02	1	-7.766	0	***	2019–2021 -81.42(-88.09, -71.02)***	2019–2021	-81.42 (-88.09, -71.02)	Incidence	Number
Norway	1	1990-2019	1990	2019	-0.35	-1.04	0.35	0	-1.026	0.314		1990, 2019 -0.35(-1.04, 0.35)	1990, 2019	-0.35 (-1.04, 0.35)	Incidence	Number
Oman	2	Full Range	1990	2021	-6.11	-8.49	-3.67	1	-4.819	0	***	1990–2021 -6.11(-8.49, -3.67)***	1990–2021	-6.11 (-8.49, -3.67)	Incidence	Number
Oman	2	1990-1999	1990	1999	-8.95	-12.70	-5.04	1	-4.37	0	***	1990–1999 -8.95(-12.70, -5.04)***	1990–1999	-8.95 (-12.70, -5.04)	Incidence	Number
Oman	2	1999-2009	1999	2009	2.9	1.52	4.30	1	4.367	0	***	1999–2009 2.90(1.52, 4.30)***	1999–2009	2.90 (1.52, 4.30)	Incidence	Number
Oman	2	2009-2019	2009	2019	-2.9	-5.25	-0.48	1	-2.345	0.019	*	2009–2019 -2.90(-5.25, -0.48)*	2009–2019	-2.90 (-5.25, -0.48)	Incidence	Number
Oman	2	2019-2021	2019	2021	-42.39	-54.14	-27.61	1	-4.986	0	***	2019–2021 -42.39(-54.14, -27.61)***	2019–2021	-42.39 (-54.14, -27.61)	Incidence	Number
Oman	2	1990-2019	1990	2019	-2.9	-4.58	-1.19	1	-3.3	0.001	**	1990, 2019 -2.90(-4.58, -1.19)**	1990, 2019	-2.90 (-4.58, -1.19)	Incidence	Number
Pakistan	2	Full Range	1990	2021	-2.51	-3.65	-1.36	1	-4.253	0	***	1990–2021 -2.51(-3.65, -1.36)***	1990–2021	-2.51 (-3.65, -1.36)	Incidence	Number
Pakistan	2	1990-1999	1990	1999	-0.93	-1.91	0.07	0	-1.919	0.067		1990–1999 -0.93(-1.91, 0.07)	1990–1999	-0.93 (-1.91, 0.07)	Incidence	Number
Pakistan	2	1999-2009	1999	2009	0.93	0.21	1.65	1	2.548	0.011	*	1999–2009 0.93(0.21, 1.65)*	1999–2009	0.93 (0.21, 1.65)	Incidence	Number
Pakistan	2	2009-2019	2009	2019	-0.98	-2.36	0.40	0	-1.393	0.164		2009–2019 -0.98(-2.36, 0.40)	2009–2019	-0.98 (-2.36, 0.40)	Incidence	Number
Pakistan	2	2019-2021	2019	2021	-29.5	-36.64	-21.56	1	-6.759	0	***	2019–2021 -29.50(-36.64, -21.56)***	2019–2021	-29.50 (-36.64, -21.56)	Incidence	Number
Pakistan	2	1990-2019	1990	2019	-0.31	-1.08	0.46	0	-0.789	0.43		1990, 2019 -0.31(-1.08, 0.46)	1990, 2019	-0.31 (-1.08, 0.46)	Incidence	Number
Palau	4	Full Range	1990	2021	-8.68	-9.26	-8.09	1	-27.833	0	***	1990–2021 -8.68(-9.26, -8.09)***	1990–2021	-8.68 (-9.26, -8.09)	Incidence	Number
Palau	4	1990-1999	1990	1999	5.04	4.29	5.80	1	13.479	0	***	1990–1999 5.04(4.29, 5.80)***	1990–1999	5.04 (4.29, 5.80)	Incidence	Number
Palau	4	1999-2009	1999	2009	3.46	2.64	4.29	1	8.388	0	***	1999–2009 3.46(2.64, 4.29)***	1999–2009	3.46 (2.64, 4.29)	Incidence	Number
Palau	4	2009-2019	2009	2019	-4.28	-5.01	-3.54	1	-11.176	0	***	2009–2019 -4.28(-5.01, -3.54)***	2009–2019	-4.28 (-5.01, -3.54)	Incidence	Number
Palau	4	2019-2021	2019	2021	-79.39	-80.80	-77.88	1	-46.777	0	***	2019–2021 -79.39(-80.80, -77.88)***	2019–2021	-79.39 (-80.80, -77.88)	Incidence	Number
Palau	4	1990-2019	1990	2019	1.2	0.69	1.72	1	4.596	0	***	1990, 2019 1.20(0.69, 1.72)***	1990, 2019	1.20 (0.69, 1.72)	Incidence	Number
Palestine	5	Full Range	1990	2021	-6.58	-7.63	-5.52	1	-11.819	0	***	1990–2021 -6.58(-7.63, -5.52)***	1990–2021	-6.58 (-7.63, -5.52)	Incidence	Number
Palestine	5	1990-1999	1990	1999	1.64	0.74	2.55	1	3.6	0	***	1990–1999 1.64(0.74, 2.55)***	1990–1999	1.64 (0.74, 2.55)	Incidence	Number
Palestine	5	1999-2009	1999	2009	-1.35	-2.19	-0.51	1	-3.128	0.002	**	1999–2009 -1.35(-2.19, -0.51)**	1999–2009	-1.35 (-2.19, -0.51)	Incidence	Number
Palestine	5	2009-2019	2009	2019	-6.94	-9.50	-4.31	1	-5.059	0	***	2009–2019 -6.94(-9.50, -4.31)***	2009–2019	-6.94 (-9.50, -4.31)	Incidence	Number
Palestine	5	2019-2021	2019	2021	-50.35	-54.34	-46.02	1	-17.823	0	***	2019–2021 -50.35(-54.34, -46.02)***	2019–2021	-50.35 (-54.34, -46.02)	Incidence	Number
Palestine	5	1990-2019	1990	2019	-2.42	-3.47	-1.35	1	-4.425	0	***	1990, 2019 -2.42(-3.47, -1.35)***	1990, 2019	-2.42 (-3.47, -1.35)	Incidence	Number
Panama	1	Full Range	1990	2021	-1.49	-4.13	1.21	0	-1.088	0.277		1990–2021 -1.49(-4.13, 1.21)	1990–2021	-1.49 (-4.13, 1.21)	Incidence	Number
Panama	1	1990-1999	1990	1999	4.08	3.12	5.05	1	8.855	0	***	1990–1999 4.08(3.12, 5.05)***	1990–1999	4.08 (3.12, 5.05)	Incidence	Number
Panama	1	1999-2009	1999	2009	4.08	3.12	5.05	1	8.855	0	***	1999–2009 4.08(3.12, 5.05)***	1999–2009	4.08 (3.12, 5.05)	Incidence	Number
Panama	1	2009-2019	2009	2019	-1.67	-4.38	1.11	0	-1.185	0.236		2009–2019 -1.67(-4.38, 1.11)	2009–2019	-1.67 (-4.38, 1.11)	Incidence	Number
Panama	1	2019-2021	2019	2021	-41.07	-55.47	-22.02	1	-3.873	0.001	**	2019–2021 -41.07(-55.47, -22.02)**	2019–2021	-41.07 (-55.47, -22.02)	Incidence	Number
Panama	1	1990-2019	1990	2019	2.06	0.78	3.35	1	3.176	0.001	**	1990, 2019 2.06(0.78, 3.35)**	1990, 2019	2.06 (0.78, 3.35)	Incidence	Number
Papua New Guinea	2	Full Range	1990	2021	-5.66	-6.35	-4.96	1	-15.544	0	***	1990–2021 -5.66(-6.35, -4.96)***	1990–2021	-5.66 (-6.35, -4.96)	Incidence	Number
Papua New Guinea	2	1990-1999	1990	1999	0.17	-0.21	0.54	0	0.926	0.364		1990–1999 0.17(-0.21, 0.54)	1990–1999	0.17 (-0.21, 0.54)	Incidence	Number
Papua New Guinea	2	1999-2009	1999	2009	1.9	1.57	2.22	1	11.643	0	***	1999–2009 1.90(1.57, 2.22)***	1999–2009	1.90 (1.57, 2.22)	Incidence	Number
Papua New Guinea	2	2009-2019	2009	2019	9.11	8.33	9.90	1	24.916	0	***	2009–2019 9.11(8.33, 9.90)***	2009–2019	9.11 (8.33, 9.90)	Incidence	Number
Papua New Guinea	2	2019-2021	2019	2021	-76.33	-78.73	-73.65	1	-27.748	0	***	2019–2021 -76.33(-78.73, -73.65)***	2019–2021	-76.33 (-78.73, -73.65)	Incidence	Number
Papua New Guinea	2	1990-2019	1990	2019	3.78	3.41	4.14	1	20.619	0	***	1990, 2019 3.78(3.41, 4.14)***	1990, 2019	3.78 (3.41, 4.14)	Incidence	Number
Paraguay	2	Full Range	1990	2021	-9.1	-11.07	-7.08	1	-8.505	0	***	1990–2021 -9.10(-11.07, -7.08)***	1990–2021	-9.10 (-11.07, -7.08)	Incidence	Number
Paraguay	2	1990-1999	1990	1999	-3.83	-4.91	-2.75	1	-7.186	0	***	1990–1999 -3.83(-4.91, -2.75)***	1990–1999	-3.83 (-4.91, -2.75)	Incidence	Number
Paraguay	2	1999-2009	1999	2009	-2.48	-3.40	-1.56	1	-5.213	0	***	1999–2009 -2.48(-3.40, -1.56)***	1999–2009	-2.48 (-3.40, -1.56)	Incidence	Number
Paraguay	2	2009-2019	2009	2019	3.09	0.89	5.34	1	2.907	0.008	**	2009–2019 3.09(0.89, 5.34)**	2009–2019	3.09 (0.89, 5.34)	Incidence	Number
Paraguay	2	2019-2021	2019	2021	-73.52	-80.78	-63.51	1	-8.555	0	***	2019–2021 -73.52(-80.78, -63.51)***	2019–2021	-73.52 (-80.78, -63.51)	Incidence	Number
Paraguay	2	1990-2019	1990	2019	-1.02	-2.06	0.02	0	-1.916	0.055		1990, 2019 -1.02(-2.06, 0.02)	1990, 2019	-1.02 (-2.06, 0.02)	Incidence	Number
Peru	0	Full Range	1990	2021	0.19	-1.13	1.52	0	0.287	0.776		1990–2021 0.19(-1.13, 1.52)	1990–2021	0.19 (-1.13, 1.52)	Incidence	Number
Peru	0	1990-1999	1990	1999	0.19	-1.13	1.52	0	0.287	0.776		1990–1999 0.19(-1.13, 1.52)	1990–1999	0.19 (-1.13, 1.52)	Incidence	Number
Peru	0	1999-2009	1999	2009	0.19	-1.13	1.52	0	0.287	0.776		1999–2009 0.19(-1.13, 1.52)	1999–2009	0.19 (-1.13, 1.52)	Incidence	Number
Peru	0	2009-2019	2009	2019	0.19	-1.13	1.52	0	0.287	0.776		2009–2019 0.19(-1.13, 1.52)	2009–2019	0.19 (-1.13, 1.52)	Incidence	Number
Peru	0	2019-2021	2019	2021	0.19	-1.13	1.52	0	0.287	0.776		2019–2021 0.19(-1.13, 1.52)	2019–2021	0.19 (-1.13, 1.52)	Incidence	Number
Peru	0	1990-2019	1990	2019	0.19	-1.13	1.52	0	0.287	0.776		1990, 2019 0.19(-1.13, 1.52)	1990, 2019	0.19 (-1.13, 1.52)	Incidence	Number
Philippines	4	Full Range	1990	2021	-5.2	-5.83	-4.56	1	-15.548	0	***	1990–2021 -5.20(-5.83, -4.56)***	1990–2021	-5.20 (-5.83, -4.56)	Incidence	Number
Philippines	4	1990-1999	1990	1999	-2.06	-2.91	-1.21	1	-4.726	0	***	1990–1999 -2.06(-2.91, -1.21)***	1990–1999	-2.06 (-2.91, -1.21)	Incidence	Number
Philippines	4	1999-2009	1999	2009	0.7	0.39	1.00	1	4.811	0	***	1999–2009 0.70(0.39, 1.00)***	1999–2009	0.70 (0.39, 1.00)	Incidence	Number
Philippines	4	2009-2019	2009	2019	4.76	3.24	6.30	1	6.254	0	***	2009–2019 4.76(3.24, 6.30)***	2009–2019	4.76 (3.24, 6.30)	Incidence	Number
Philippines	4	2019-2021	2019	2021	-63.25	-65.56	-60.78	1	-32.43	0	***	2019–2021 -63.25(-65.56, -60.78)***	2019–2021	-63.25 (-65.56, -60.78)	Incidence	Number
Philippines	4	1990-2019	1990	2019	1.2	0.61	1.80	1	3.999	0	***	1990, 2019 1.20(0.61, 1.80)***	1990, 2019	1.20 (0.61, 1.80)	Incidence	Number
Poland	2	Full Range	1990	2021	-11.61	-13.28	-9.90	1	-12.68	0	***	1990–2021 -11.61(-13.28, -9.90)***	1990–2021	-11.61 (-13.28, -9.90)	Incidence	Number
Poland	2	1990-1999	1990	1999	-6.35	-6.93	-5.77	1	-21.81	0	***	1990–1999 -6.35(-6.93, -5.77)***	1990–1999	-6.35 (-6.93, -5.77)	Incidence	Number
Poland	2	1999-2009	1999	2009	-6.35	-6.93	-5.77	1	-21.81	0	***	1999–2009 -6.35(-6.93, -5.77)***	1999–2009	-6.35 (-6.93, -5.77)	Incidence	Number
Poland	2	2009-2019	2009	2019	8.64	5.49	11.89	1	5.523	0	***	2009–2019 8.64(5.49, 11.89)***	2009–2019	8.64 (5.49, 11.89)	Incidence	Number
Poland	2	2019-2021	2019	2021	-81.79	-85.98	-76.35	1	-13.451	0	***	2019–2021 -81.79(-85.98, -76.35)***	2019–2021	-81.79 (-85.98, -76.35)	Incidence	Number
Poland	2	1990-2019	1990	2019	-1.43	-2.52	-0.33	1	-2.551	0.011	*	1990, 2019 -1.43(-2.52, -0.33)*	1990, 2019	-1.43 (-2.52, -0.33)	Incidence	Number
Portugal	1	Full Range	1990	2021	-12.15	-13.99	-10.26	1	-11.958	0	***	1990–2021 -12.15(-13.99, -10.26)***	1990–2021	-12.15 (-13.99, -10.26)	Incidence	Number
Portugal	1	1990-1999	1990	1999	-4.04	-4.55	-3.54	1	-16.059	0	***	1990–1999 -4.04(-4.55, -3.54)***	1990–1999	-4.04 (-4.55, -3.54)	Incidence	Number
Portugal	1	1999-2009	1999	2009	-4.04	-4.55	-3.54	1	-16.059	0	***	1999–2009 -4.04(-4.55, -3.54)***	1999–2009	-4.04 (-4.55, -3.54)	Incidence	Number
Portugal	1	2009-2019	2009	2019	-4.04	-4.55	-3.54	1	-16.059	0	***	2009–2019 -4.04(-4.55, -3.54)***	2009–2019	-4.04 (-4.55, -3.54)	Incidence	Number
Portugal	1	2019-2021	2019	2021	-75.57	-82.54	-65.82	1	-8.61	0	***	2019–2021 -75.57(-82.54, -65.82)***	2019–2021	-75.57 (-82.54, -65.82)	Incidence	Number
Portugal	1	1990-2019	1990	2019	-4.04	-4.55	-3.54	1	-16.059	0	***	1990, 2019 -4.04(-4.55, -3.54)***	1990, 2019	-4.04 (-4.55, -3.54)	Incidence	Number
Puerto Rico	1	Full Range	1990	2021	-15.52	-16.53	-14.49	1	-27.365	0	***	1990–2021 -15.52(-16.53, -14.49)***	1990–2021	-15.52 (-16.53, -14.49)	Incidence	Number
Puerto Rico	1	1990-1999	1990	1999	-2.21	-2.50	-1.92	1	-15.3	0	***	1990–1999 -2.21(-2.50, -1.92)***	1990–1999	-2.21 (-2.50, -1.92)	Incidence	Number
Puerto Rico	1	1999-2009	1999	2009	-2.21	-2.50	-1.92	1	-15.3	0	***	1999–2009 -2.21(-2.50, -1.92)***	1999–2009	-2.21 (-2.50, -1.92)	Incidence	Number
Puerto Rico	1	2009-2019	2009	2019	-2.21	-2.50	-1.92	1	-15.3	0	***	2009–2019 -2.21(-2.50, -1.92)***	2009–2019	-2.21 (-2.50, -1.92)	Incidence	Number
Puerto Rico	1	2019-2021	2019	2021	-89.87	-91.63	-87.74	1	-24.583	0	***	2019–2021 -89.87(-91.63, -87.74)***	2019–2021	-89.87 (-91.63, -87.74)	Incidence	Number
Puerto Rico	1	1990-2019	1990	2019	-2.21	-2.50	-1.92	1	-15.3	0	***	1990, 2019 -2.21(-2.50, -1.92)***	1990, 2019	-2.21 (-2.50, -1.92)	Incidence	Number
Qatar	4	Full Range	1990	2021	-7.69	-9.11	-6.25	1	-10.134	0	***	1990–2021 -7.69(-9.11, -6.25)***	1990–2021	-7.69 (-9.11, -6.25)	Incidence	Number
Qatar	4	1990-1999	1990	1999	-4.16	-5.82	-2.47	1	-4.773	0	***	1990–1999 -4.16(-5.82, -2.47)***	1990–1999	-4.16 (-5.82, -2.47)	Incidence	Number
Qatar	4	1999-2009	1999	2009	4.36	3.34	5.39	1	8.525	0	***	1999–2009 4.36(3.34, 5.39)***	1999–2009	4.36 (3.34, 5.39)	Incidence	Number
Qatar	4	2009-2019	2009	2019	5.39	2.34	8.54	1	3.504	0	***	2009–2019 5.39(2.34, 8.54)***	2009–2019	5.39 (2.34, 8.54)	Incidence	Number
Qatar	4	2019-2021	2019	2021	-78.24	-81.50	-74.39	1	-19.691	0	***	2019–2021 -78.24(-81.50, -74.39)***	2019–2021	-78.24 (-81.50, -74.39)	Incidence	Number
Qatar	4	1990-2019	1990	2019	1.99	0.69	3.30	1	3.009	0.003	**	1990, 2019 1.99(0.69, 3.30)**	1990, 2019	1.99 (0.69, 3.30)	Incidence	Number
Republic of Korea	1	Full Range	1990	2021	-22.99	-24.06	-21.91	1	-36.681	0	***	1990–2021 -22.99(-24.06, -21.91)***	1990–2021	-22.99 (-24.06, -21.91)	Incidence	Number
Republic of Korea	1	1990-1999	1990	1999	-3.13	-3.46	-2.79	1	-18.827	0	***	1990–1999 -3.13(-3.46, -2.79)***	1990–1999	-3.13 (-3.46, -2.79)	Incidence	Number
Republic of Korea	1	1999-2009	1999	2009	-3.13	-3.46	-2.79	1	-18.827	0	***	1999–2009 -3.13(-3.46, -2.79)***	1999–2009	-3.13 (-3.46, -2.79)	Incidence	Number
Republic of Korea	1	2009-2019	2009	2019	-3.13	-3.46	-2.79	1	-18.827	0	***	2009–2019 -3.13(-3.46, -2.79)***	2009–2019	-3.13 (-3.46, -2.79)	Incidence	Number
Republic of Korea	1	2019-2021	2019	2021	-97.23	-97.78	-96.55	1	-33.334	0	***	2019–2021 -97.23(-97.78, -96.55)***	2019–2021	-97.23 (-97.78, -96.55)	Incidence	Number
Republic of Korea	1	1990-2019	1990	2019	-3.13	-3.46	-2.79	1	-18.827	0	***	1990, 2019 -3.13(-3.46, -2.79)***	1990, 2019	-3.13 (-3.46, -2.79)	Incidence	Number
Republic of Moldova	2	Full Range	1990	2021	-8.88	-10.99	-6.73	1	-7.804	0	***	1990–2021 -8.88(-10.99, -6.73)***	1990–2021	-8.88 (-10.99, -6.73)	Incidence	Number
Republic of Moldova	2	1990-1999	1990	1999	-10.45	-12.25	-8.61	1	-11.207	0	***	1990–1999 -10.45(-12.25, -8.61)***	1990–1999	-10.45 (-12.25, -8.61)	Incidence	Number
Republic of Moldova	2	1999-2009	1999	2009	-0.38	-1.42	0.67	0	-0.709	0.479		1999–2009 -0.38(-1.42, 0.67)	1999–2009	-0.38 (-1.42, 0.67)	Incidence	Number
Republic of Moldova	2	2009-2019	2009	2019	4.28	2.91	5.66	1	6.557	0	***	2009–2019 4.28(2.91, 5.66)***	2009–2019	4.28 (2.91, 5.66)	Incidence	Number
Republic of Moldova	2	2019-2021	2019	2021	-67.89	-77.23	-54.72	1	-6.823	0	***	2019–2021 -67.89(-77.23, -54.72)***	2019–2021	-67.89 (-77.23, -54.72)	Incidence	Number
Republic of Moldova	2	1990-2019	1990	2019	-2.09	-3.14	-1.02	1	-3.817	0	***	1990, 2019 -2.09(-3.14, -1.02)***	1990, 2019	-2.09 (-3.14, -1.02)	Incidence	Number
Romania	1	Full Range	1990	2021	-9.31	-14.01	-4.35	1	-3.6	0	***	1990–2021 -9.31(-14.01, -4.35)***	1990–2021	-9.31 (-14.01, -4.35)	Incidence	Number
Romania	1	1990-1999	1990	1999	1.92	0.58	3.27	1	2.951	0.006	**	1990–1999 1.92(0.58, 3.27)**	1990–1999	1.92 (0.58, 3.27)	Incidence	Number
Romania	1	1999-2009	1999	2009	1.92	0.58	3.27	1	2.951	0.006	**	1999–2009 1.92(0.58, 3.27)**	1999–2009	1.92 (0.58, 3.27)	Incidence	Number
Romania	1	2009-2019	2009	2019	1.92	0.58	3.27	1	2.951	0.006	**	2009–2019 1.92(0.58, 3.27)**	2009–2019	1.92 (0.58, 3.27)	Incidence	Number
Romania	1	2019-2021	2019	2021	-83.3	-92.80	-61.25	1	-4.363	0	***	2019–2021 -83.30(-92.80, -61.25)***	2019–2021	-83.30 (-92.80, -61.25)	Incidence	Number
Romania	1	1990-2019	1990	2019	1.92	0.58	3.27	1	2.951	0.006	**	1990, 2019 1.92(0.58, 3.27)**	1990, 2019	1.92 (0.58, 3.27)	Incidence	Number
Russian Federation	2	Full Range	1990	2021	-11.66	-12.77	-10.53	1	-19.161	0	***	1990–2021 -11.66(-12.77, -10.53)***	1990–2021	-11.66 (-12.77, -10.53)	Incidence	Number
Russian Federation	2	1990-1999	1990	1999	-11.47	-12.00	-10.95	1	-42.586	0	***	1990–1999 -11.47(-12.00, -10.95)***	1990–1999	-11.47 (-12.00, -10.95)	Incidence	Number
Russian Federation	2	1999-2009	1999	2009	-10.15	-10.62	-9.68	1	-40.111	0	***	1999–2009 -10.15(-10.62, -9.68)***	1999–2009	-10.15 (-10.62, -9.68)	Incidence	Number
Russian Federation	2	2009-2019	2009	2019	2.73	1.27	4.21	1	3.883	0.001	**	2009–2019 2.73(1.27, 4.21)**	2009–2019	2.73 (1.27, 4.21)	Incidence	Number
Russian Federation	2	2019-2021	2019	2021	-62.19	-68.54	-54.56	1	-10.917	0	***	2019–2021 -62.19(-68.54, -54.56)***	2019–2021	-62.19 (-68.54, -54.56)	Incidence	Number
Russian Federation	2	1990-2019	1990	2019	-6.33	-6.92	-5.75	1	-20.613	0	***	1990, 2019 -6.33(-6.92, -5.75)***	1990, 2019	-6.33 (-6.92, -5.75)	Incidence	Number
Rwanda	3	Full Range	1990	2021	-4.25	-7.60	-0.78	1	-2.392	0.017	*	1990–2021 -4.25(-7.60, -0.78)*	1990–2021	-4.25 (-7.60, -0.78)	Incidence	Number
Rwanda	3	1990-1999	1990	1999	0.1	-1.73	1.96	0	0.109	0.914		1990–1999 0.10(-1.73, 1.96)	1990–1999	0.10 (-1.73, 1.96)	Incidence	Number
Rwanda	3	1999-2009	1999	2009	-4.96	-7.74	-2.09	1	-3.356	0.001	**	1999–2009 -4.96(-7.74, -2.09)**	1999–2009	-4.96 (-7.74, -2.09)	Incidence	Number
Rwanda	3	2009-2019	2009	2019	-1.7	-6.77	3.64	0	-0.636	0.525		2009–2019 -1.70(-6.77, 3.64)	2009–2019	-1.70 (-6.77, 3.64)	Incidence	Number
Rwanda	3	2019-2021	2019	2021	-28.64	-53.87	10.37	0	-1.609	0.122		2019–2021 -28.64(-53.87, 10.37)	2019–2021	-28.64 (-53.87, 10.37)	Incidence	Number
Rwanda	3	1990-2019	1990	2019	-2.29	-4.74	0.22	0	-1.789	0.074		1990, 2019 -2.29(-4.74, 0.22)	1990, 2019	-2.29 (-4.74, 0.22)	Incidence	Number
Saint Kitts and Nevis	1	Full Range	1990	2021	-9.59	-12.16	-6.94	1	-6.846	0	***	1990–2021 -9.59(-12.16, -6.94)***	1990–2021	-9.59 (-12.16, -6.94)	Incidence	Number
Saint Kitts and Nevis	1	1990-1999	1990	1999	4.99	4.24	5.75	1	13.946	0	***	1990–1999 4.99(4.24, 5.75)***	1990–1999	4.99 (4.24, 5.75)	Incidence	Number
Saint Kitts and Nevis	1	1999-2009	1999	2009	4.99	4.24	5.75	1	13.946	0	***	1999–2009 4.99(4.24, 5.75)***	1999–2009	4.99 (4.24, 5.75)	Incidence	Number
Saint Kitts and Nevis	1	2009-2019	2009	2019	4.99	4.24	5.75	1	13.946	0	***	2009–2019 4.99(4.24, 5.75)***	2009–2019	4.99 (4.24, 5.75)	Incidence	Number
Saint Kitts and Nevis	1	2019-2021	2019	2021	-89.65	-93.44	-83.66	1	-10.195	0	***	2019–2021 -89.65(-93.44, -83.66)***	2019–2021	-89.65 (-93.44, -83.66)	Incidence	Number
Saint Kitts and Nevis	1	1990-2019	1990	2019	4.99	4.24	5.75	1	13.946	0	***	1990, 2019 4.99(4.24, 5.75)***	1990, 2019	4.99 (4.24, 5.75)	Incidence	Number
Saint Lucia	1	Full Range	1990	2021	-11.63	-15.38	-7.70	1	-5.573	0	***	1990–2021 -11.63(-15.38, -7.70)***	1990–2021	-11.63 (-15.38, -7.70)	Incidence	Number
Saint Lucia	1	1990-1999	1990	1999	1.27	0.18	2.37	1	2.392	0.024	*	1990–1999 1.27(0.18, 2.37)*	1990–1999	1.27 (0.18, 2.37)	Incidence	Number
Saint Lucia	1	1999-2009	1999	2009	1.27	0.18	2.37	1	2.392	0.024	*	1999–2009 1.27(0.18, 2.37)*	1999–2009	1.27 (0.18, 2.37)	Incidence	Number
Saint Lucia	1	2009-2019	2009	2019	1.27	0.18	2.37	1	2.392	0.024	*	2009–2019 1.27(0.18, 2.37)*	2009–2019	1.27 (0.18, 2.37)	Incidence	Number
Saint Lucia	1	2019-2021	2019	2021	-87.73	-93.83	-75.59	1	-6.259	0	***	2019–2021 -87.73(-93.83, -75.59)***	2019–2021	-87.73 (-93.83, -75.59)	Incidence	Number
Saint Lucia	1	1990-2019	1990	2019	1.27	0.18	2.37	1	2.392	0.024	*	1990, 2019 1.27(0.18, 2.37)*	1990, 2019	1.27 (0.18, 2.37)	Incidence	Number
Saint Vincent and the Grenadines	1	Full Range	1990	2021	-11.86	-13.85	-9.82	1	-10.815	0	***	1990–2021 -11.86(-13.85, -9.82)***	1990–2021	-11.86 (-13.85, -9.82)	Incidence	Number
Saint Vincent and the Grenadines	1	1990-1999	1990	1999	2.83	2.25	3.42	1	10.081	0	***	1990–1999 2.83(2.25, 3.42)***	1990–1999	2.83 (2.25, 3.42)	Incidence	Number
Saint Vincent and the Grenadines	1	1999-2009	1999	2009	2.83	2.25	3.42	1	10.081	0	***	1999–2009 2.83(2.25, 3.42)***	1999–2009	2.83 (2.25, 3.42)	Incidence	Number
Saint Vincent and the Grenadines	1	2009-2019	2009	2019	2.83	2.25	3.42	1	10.081	0	***	2009–2019 2.83(2.25, 3.42)***	2009–2019	2.83 (2.25, 3.42)	Incidence	Number
Saint Vincent and the Grenadines	1	2019-2021	2019	2021	-90.57	-93.44	-86.46	1	-13.386	0	***	2019–2021 -90.57(-93.44, -86.46)***	2019–2021	-90.57 (-93.44, -86.46)	Incidence	Number
Saint Vincent and the Grenadines	1	1990-2019	1990	2019	2.83	2.25	3.42	1	10.081	0	***	1990, 2019 2.83(2.25, 3.42)***	1990, 2019	2.83 (2.25, 3.42)	Incidence	Number
Samoa	2	Full Range	1990	2021	-9.16	-9.96	-8.35	1	-21.307	0	***	1990–2021 -9.16(-9.96, -8.35)***	1990–2021	-9.16 (-9.96, -8.35)	Incidence	Number
Samoa	2	1990-1999	1990	1999	2.99	2.53	3.46	1	13.495	0	***	1990–1999 2.99(2.53, 3.46)***	1990–1999	2.99 (2.53, 3.46)	Incidence	Number
Samoa	2	1999-2009	1999	2009	1.91	1.52	2.29	1	9.726	0	***	1999–2009 1.91(1.52, 2.29)***	1999–2009	1.91 (1.52, 2.29)	Incidence	Number
Samoa	2	2009-2019	2009	2019	-2.33	-3.18	-1.48	1	-5.609	0	***	2009–2019 -2.33(-3.18, -1.48)***	2009–2019	-2.33 (-3.18, -1.48)	Incidence	Number
Samoa	2	2019-2021	2019	2021	-79.77	-82.21	-76.98	1	-25.59	0	***	2019–2021 -79.77(-82.21, -76.98)***	2019–2021	-79.77 (-82.21, -76.98)	Incidence	Number
Samoa	2	1990-2019	1990	2019	0.76	0.33	1.18	1	3.478	0.001	**	1990, 2019 0.76(0.33, 1.18)**	1990, 2019	0.76 (0.33, 1.18)	Incidence	Number
San Marino	1	Full Range	1990	2021	-3.19	-4.90	-1.46	1	-3.582	0	***	1990–2021 -3.19(-4.90, -1.46)***	1990–2021	-3.19 (-4.90, -1.46)	Incidence	Number
San Marino	1	1990-1999	1990	1999	6.67	6.21	7.15	1	30.049	0	***	1990–1999 6.67(6.21, 7.15)***	1990–1999	6.67 (6.21, 7.15)	Incidence	Number
San Marino	1	1999-2009	1999	2009	6.67	6.21	7.15	1	30.049	0	***	1999–2009 6.67(6.21, 7.15)***	1999–2009	6.67 (6.21, 7.15)	Incidence	Number
San Marino	1	2009-2019	2009	2019	6.67	6.21	7.15	1	30.049	0	***	2009–2019 6.67(6.21, 7.15)***	2009–2019	6.67 (6.21, 7.15)	Incidence	Number
San Marino	1	2019-2021	2019	2021	-76.31	-82.11	-68.62	1	-10.511	0	***	2019–2021 -76.31(-82.11, -68.62)***	2019–2021	-76.31 (-82.11, -68.62)	Incidence	Number
San Marino	1	1990-2019	1990	2019	6.67	6.21	7.15	1	30.049	0	***	1990, 2019 6.67(6.21, 7.15)***	1990, 2019	6.67 (6.21, 7.15)	Incidence	Number
Sao Tome and Principe	4	Full Range	1990	2021	-3.29	-3.81	-2.76	1	-12.108	0	***	1990–2021 -3.29(-3.81, -2.76)***	1990–2021	-3.29 (-3.81, -2.76)	Incidence	Number
Sao Tome and Principe	4	1990-1999	1990	1999	3	1.67	4.34	1	4.476	0	***	1990–1999 3.00(1.67, 4.34)***	1990–1999	3.00 (1.67, 4.34)	Incidence	Number
Sao Tome and Principe	4	1999-2009	1999	2009	-4.53	-5.05	-4.02	1	-16.851	0	***	1999–2009 -4.53(-5.05, -4.02)***	1999–2009	-4.53 (-5.05, -4.02)	Incidence	Number
Sao Tome and Principe	4	2009-2019	2009	2019	-0.47	-0.83	-0.11	1	-2.764	0.013	*	2009–2019 -0.47(-0.83, -0.11)*	2009–2019	-0.47 (-0.83, -0.11)	Incidence	Number
Sao Tome and Principe	4	2019-2021	2019	2021	-32.62	-36.14	-28.90	1	-15.448	0	***	2019–2021 -32.62(-36.14, -28.90)***	2019–2021	-32.62 (-36.14, -28.90)	Incidence	Number
Sao Tome and Principe	4	1990-2019	1990	2019	-0.84	-1.30	-0.38	1	-3.586	0	***	1990, 2019 -0.84(-1.30, -0.38)***	1990, 2019	-0.84 (-1.30, -0.38)	Incidence	Number
Saudi Arabia	3	Full Range	1990	2021	-1.78	-2.18	-1.39	1	-8.75	0	***	1990–2021 -1.78(-2.18, -1.39)***	1990–2021	-1.78 (-2.18, -1.39)	Incidence	Number
Saudi Arabia	3	1990-1999	1990	1999	1.39	0.73	2.04	1	4.184	0	***	1990–1999 1.39(0.73, 2.04)***	1990–1999	1.39 (0.73, 2.04)	Incidence	Number
Saudi Arabia	3	1999-2009	1999	2009	3.29	3.18	3.40	1	64.666	0	***	1999–2009 3.29(3.18, 3.40)***	1999–2009	3.29 (3.18, 3.40)	Incidence	Number
Saudi Arabia	3	2009-2019	2009	2019	4.84	4.03	5.65	1	12.001	0	***	2009–2019 4.84(4.03, 5.65)***	2009–2019	4.84 (4.03, 5.65)	Incidence	Number
Saudi Arabia	3	2019-2021	2019	2021	-52.26	-54.17	-50.27	1	-37.65	0	***	2019–2021 -52.26(-54.17, -50.27)***	2019–2021	-52.26 (-54.17, -50.27)	Incidence	Number
Saudi Arabia	3	1990-2019	1990	2019	3.22	2.87	3.58	1	18.289	0	***	1990, 2019 3.22(2.87, 3.58)***	1990, 2019	3.22 (2.87, 3.58)	Incidence	Number
Senegal	3	Full Range	1990	2021	-3.77	-4.44	-3.10	1	-10.787	0	***	1990–2021 -3.77(-4.44, -3.10)***	1990–2021	-3.77 (-4.44, -3.10)	Incidence	Number
Senegal	3	1990-1999	1990	1999	3.35	2.73	3.97	1	11.415	0	***	1990–1999 3.35(2.73, 3.97)***	1990–1999	3.35 (2.73, 3.97)	Incidence	Number
Senegal	3	1999-2009	1999	2009	-4.31	-5.26	-3.35	1	-8.633	0	***	1999–2009 -4.31(-5.26, -3.35)***	1999–2009	-4.31 (-5.26, -3.35)	Incidence	Number
Senegal	3	2009-2019	2009	2019	-1.38	-2.06	-0.69	1	-4.164	0	***	2009–2019 -1.38(-2.06, -0.69)***	2009–2019	-1.38 (-2.06, -0.69)	Incidence	Number
Senegal	3	2019-2021	2019	2021	-36.54	-41.94	-30.64	1	-10.634	0	***	2019–2021 -36.54(-41.94, -30.64)***	2019–2021	-36.54 (-41.94, -30.64)	Incidence	Number
Senegal	3	1990-2019	1990	2019	-0.97	-1.44	-0.50	1	-4.04	0	***	1990, 2019 -0.97(-1.44, -0.50)***	1990, 2019	-0.97 (-1.44, -0.50)	Incidence	Number
Serbia	1	Full Range	1990	2021	-10.68	-13.39	-7.88	1	-7.18	0	***	1990–2021 -10.68(-13.39, -7.88)***	1990–2021	-10.68 (-13.39, -7.88)	Incidence	Number
Serbia	1	1990-1999	1990	1999	0.65	-0.12	1.42	0	1.729	0.095		1990–1999 0.65(-0.12, 1.42)	1990–1999	0.65 (-0.12, 1.42)	Incidence	Number
Serbia	1	1999-2009	1999	2009	0.65	-0.12	1.42	0	1.729	0.095		1999–2009 0.65(-0.12, 1.42)	1999–2009	0.65 (-0.12, 1.42)	Incidence	Number
Serbia	1	2009-2019	2009	2019	0.65	-0.12	1.42	0	1.729	0.095		2009–2019 0.65(-0.12, 1.42)	2009–2019	0.65 (-0.12, 1.42)	Incidence	Number
Serbia	1	2019-2021	2019	2021	-84.19	-90.29	-74.24	1	-7.757	0	***	2019–2021 -84.19(-90.29, -74.24)***	2019–2021	-84.19 (-90.29, -74.24)	Incidence	Number
Serbia	1	1990-2019	1990	2019	0.65	-0.12	1.42	0	1.729	0.095		1990, 2019 0.65(-0.12, 1.42)	1990, 2019	0.65 (-0.12, 1.42)	Incidence	Number
Seychelles	2	Full Range	1990	2021	-8.33	-9.33	-7.31	1	-15.484	0	***	1990–2021 -8.33(-9.33, -7.31)***	1990–2021	-8.33 (-9.33, -7.31)	Incidence	Number
Seychelles	2	1990-1999	1990	1999	-2.92	-3.74	-2.09	1	-7.197	0	***	1990–1999 -2.92(-3.74, -2.09)***	1990–1999	-2.92 (-3.74, -2.09)	Incidence	Number
Seychelles	2	1999-2009	1999	2009	1.85	1.33	2.36	1	7.087	0	***	1999–2009 1.85(1.33, 2.36)***	1999–2009	1.85 (1.33, 2.36)	Incidence	Number
Seychelles	2	2009-2019	2009	2019	5.15	4.43	5.87	1	15.147	0	***	2009–2019 5.15(4.43, 5.87)***	2009–2019	5.15 (4.43, 5.87)	Incidence	Number
Seychelles	2	2019-2021	2019	2021	-78.92	-82.07	-75.22	1	-19.843	0	***	2019–2021 -78.92(-82.07, -75.22)***	2019–2021	-78.92 (-82.07, -75.22)	Incidence	Number
Seychelles	2	1990-2019	1990	2019	1.46	0.94	1.97	1	5.56	0	***	1990, 2019 1.46(0.94, 1.97)***	1990, 2019	1.46 (0.94, 1.97)	Incidence	Number
Sierra Leone	3	Full Range	1990	2021	-4.15	-5.36	-2.93	1	-6.544	0	***	1990–2021 -4.15(-5.36, -2.93)***	1990–2021	-4.15 (-5.36, -2.93)	Incidence	Number
Sierra Leone	3	1990-1999	1990	1999	-0.74	-3.95	2.57	0	-0.445	0.656		1990–1999 -0.74(-3.95, 2.57)	1990–1999	-0.74 (-3.95, 2.57)	Incidence	Number
Sierra Leone	3	1999-2009	1999	2009	-1.44	-1.79	-1.08	1	-8.275	0	***	1999–2009 -1.44(-1.79, -1.08)***	1999–2009	-1.44 (-1.79, -1.08)	Incidence	Number
Sierra Leone	3	2009-2019	2009	2019	-1.44	-1.79	-1.08	1	-8.275	0	***	2009–2019 -1.44(-1.79, -1.08)***	2009–2019	-1.44 (-1.79, -1.08)	Incidence	Number
Sierra Leone	3	2019-2021	2019	2021	-38.06	-45.75	-29.28	1	-7.516	0	***	2019–2021 -38.06(-45.75, -29.28)***	2019–2021	-38.06 (-45.75, -29.28)	Incidence	Number
Sierra Leone	3	1990-2019	1990	2019	-1.22	-2.25	-0.18	1	-2.296	0.022	*	1990, 2019 -1.22(-2.25, -0.18)*	1990, 2019	-1.22 (-2.25, -0.18)	Incidence	Number
Singapore	1	Full Range	1990	2021	-12.62	-14.04	-11.19	1	-16.213	0	***	1990–2021 -12.62(-14.04, -11.19)***	1990–2021	-12.62 (-14.04, -11.19)	Incidence	Number
Singapore	1	1990-1999	1990	1999	1.71	1.30	2.13	1	8.605	0	***	1990–1999 1.71(1.30, 2.13)***	1990–1999	1.71 (1.30, 2.13)	Incidence	Number
Singapore	1	1999-2009	1999	2009	1.71	1.30	2.13	1	8.605	0	***	1999–2009 1.71(1.30, 2.13)***	1999–2009	1.71 (1.30, 2.13)	Incidence	Number
Singapore	1	2009-2019	2009	2019	1.71	1.30	2.13	1	8.605	0	***	2009–2019 1.71(1.30, 2.13)***	2009–2019	1.71 (1.30, 2.13)	Incidence	Number
Singapore	1	2019-2021	2019	2021	-90.35	-92.55	-87.51	1	-18.586	0	***	2019–2021 -90.35(-92.55, -87.51)***	2019–2021	-90.35 (-92.55, -87.51)	Incidence	Number
Singapore	1	1990-2019	1990	2019	1.71	1.30	2.13	1	8.605	0	***	1990, 2019 1.71(1.30, 2.13)***	1990, 2019	1.71 (1.30, 2.13)	Incidence	Number
Slovakia	2	Full Range	1990	2021	-8.87	-9.26	-8.47	1	-42.224	0	***	1990–2021 -8.87(-9.26, -8.47)***	1990–2021	-8.87 (-9.26, -8.47)	Incidence	Number
Slovakia	2	1990-1999	1990	1999	-2.18	-2.33	-2.03	1	-29.533	0	***	1990–1999 -2.18(-2.33, -2.03)***	1990–1999	-2.18 (-2.33, -2.03)	Incidence	Number
Slovakia	2	1999-2009	1999	2009	-2.18	-2.33	-2.03	1	-29.533	0	***	1999–2009 -2.18(-2.33, -2.03)***	1999–2009	-2.18 (-2.33, -2.03)	Incidence	Number
Slovakia	2	2009-2019	2009	2019	11.04	10.36	11.72	1	33.445	0	***	2009–2019 11.04(10.36, 11.72)***	2009–2019	11.04 (10.36, 11.72)	Incidence	Number
Slovakia	2	2019-2021	2019	2021	-82.68	-83.69	-81.60	1	-59.94	0	***	2019–2021 -82.68(-83.69, -81.60)***	2019–2021	-82.68 (-83.69, -81.60)	Incidence	Number
Slovakia	2	1990-2019	1990	2019	2.19	1.95	2.43	1	17.981	0	***	1990, 2019 2.19(1.95, 2.43)***	1990, 2019	2.19 (1.95, 2.43)	Incidence	Number
Slovenia	1	Full Range	1990	2021	-9.29	-12.57	-5.89	1	-5.197	0	***	1990–2021 -9.29(-12.57, -5.89)***	1990–2021	-9.29 (-12.57, -5.89)	Incidence	Number
Slovenia	1	1990-1999	1990	1999	2.16	1.23	3.10	1	4.805	0	***	1990–1999 2.16(1.23, 3.10)***	1990–1999	2.16 (1.23, 3.10)	Incidence	Number
Slovenia	1	1999-2009	1999	2009	2.16	1.23	3.10	1	4.805	0	***	1999–2009 2.16(1.23, 3.10)***	1999–2009	2.16 (1.23, 3.10)	Incidence	Number
Slovenia	1	2009-2019	2009	2019	2.16	1.23	3.10	1	4.805	0	***	2009–2019 2.16(1.23, 3.10)***	2009–2019	2.16 (1.23, 3.10)	Incidence	Number
Slovenia	1	2019-2021	2019	2021	-83.83	-90.97	-71.07	1	-6.423	0	***	2019–2021 -83.83(-90.97, -71.07)***	2019–2021	-83.83 (-90.97, -71.07)	Incidence	Number
Slovenia	1	1990-2019	1990	2019	2.16	1.23	3.10	1	4.805	0	***	1990, 2019 2.16(1.23, 3.10)***	1990, 2019	2.16 (1.23, 3.10)	Incidence	Number
Solomon Islands	1	Full Range	1990	2021	-8.47	-9.11	-7.83	1	-24.744	0	***	1990–2021 -8.47(-9.11, -7.83)***	1990–2021	-8.47 (-9.11, -7.83)	Incidence	Number
Solomon Islands	1	1990-1999	1990	1999	0.92	0.74	1.09	1	10.763	0	***	1990–1999 0.92(0.74, 1.09)***	1990–1999	0.92 (0.74, 1.09)	Incidence	Number
Solomon Islands	1	1999-2009	1999	2009	0.92	0.74	1.09	1	10.763	0	***	1999–2009 0.92(0.74, 1.09)***	1999–2009	0.92 (0.74, 1.09)	Incidence	Number
Solomon Islands	1	2009-2019	2009	2019	0.92	0.74	1.09	1	10.763	0	***	2009–2019 0.92(0.74, 1.09)***	2009–2019	0.92 (0.74, 1.09)	Incidence	Number
Solomon Islands	1	2019-2021	2019	2021	-77.8	-80.13	-75.19	1	-27.826	0	***	2019–2021 -77.80(-80.13, -75.19)***	2019–2021	-77.80 (-80.13, -75.19)	Incidence	Number
Solomon Islands	1	1990-2019	1990	2019	0.92	0.74	1.09	1	10.763	0	***	1990, 2019 0.92(0.74, 1.09)***	1990, 2019	0.92 (0.74, 1.09)	Incidence	Number
Somalia	2	Full Range	1990	2021	0.16	-1.83	2.20	0	0.159	0.874		1990–2021 0.16(-1.83, 2.20)	1990–2021	0.16 (-1.83, 2.20)	Incidence	Number
Somalia	2	1990-1999	1990	1999	-0.15	-4.81	4.75	0	-0.06	0.952		1990–1999 -0.15(-4.81, 4.75)	1990–1999	-0.15 (-4.81, 4.75)	Incidence	Number
Somalia	2	1999-2009	1999	2009	4.59	3.94	5.25	1	14.762	0	***	1999–2009 4.59(3.94, 5.25)***	1999–2009	4.59 (3.94, 5.25)	Incidence	Number
Somalia	2	2009-2019	2009	2019	1.42	-0.12	2.98	0	1.81	0.07		2009–2019 1.42(-0.12, 2.98)	2009–2019	1.42 (-0.12, 2.98)	Incidence	Number
Somalia	2	2019-2021	2019	2021	-23.14	-33.89	-10.65	1	-3.608	0.001	**	2019–2021 -23.14(-33.89, -10.65)**	2019–2021	-23.14 (-33.89, -10.65)	Incidence	Number
Somalia	2	1990-2019	1990	2019	2.01	0.35	3.70	1	2.375	0.018	*	1990, 2019 2.01(0.35, 3.70)*	1990, 2019	2.01 (0.35, 3.70)	Incidence	Number
South Africa	1	Full Range	1990	2021	-3.41	-6.09	-0.65	1	-2.412	0.016	*	1990–2021 -3.41(-6.09, -0.65)*	1990–2021	-3.41 (-6.09, -0.65)	Incidence	Number
South Africa	1	1990-1999	1990	1999	3.26	2.27	4.26	1	6.822	0	***	1990–1999 3.26(2.27, 4.26)***	1990–1999	3.26 (2.27, 4.26)	Incidence	Number
South Africa	1	1999-2009	1999	2009	3.26	2.27	4.26	1	6.822	0	***	1999–2009 3.26(2.27, 4.26)***	1999–2009	3.26 (2.27, 4.26)	Incidence	Number
South Africa	1	2009-2019	2009	2019	-3.62	-6.38	-0.78	1	-2.492	0.013	*	2009–2019 -3.62(-6.38, -0.78)*	2009–2019	-3.62 (-6.38, -0.78)	Incidence	Number
South Africa	1	2019-2021	2019	2021	-48.18	-61.27	-30.66	1	-4.631	0	***	2019–2021 -48.18(-61.27, -30.66)***	2019–2021	-48.18 (-61.27, -30.66)	Incidence	Number
South Africa	1	1990-2019	1990	2019	0.83	-0.48	2.16	0	1.239	0.215		1990, 2019 0.83(-0.48, 2.16)	1990, 2019	0.83 (-0.48, 2.16)	Incidence	Number
South Sudan	1	Full Range	1990	2021	-2.19	-3.25	-1.13	1	-4.011	0	***	1990–2021 -2.19(-3.25, -1.13)***	1990–2021	-2.19 (-3.25, -1.13)	Incidence	Number
South Sudan	1	1990-1999	1990	1999	1.75	1.29	2.22	1	7.826	0	***	1990–1999 1.75(1.29, 2.22)***	1990–1999	1.75 (1.29, 2.22)	Incidence	Number
South Sudan	1	1999-2009	1999	2009	1.75	1.29	2.22	1	7.826	0	***	1999–2009 1.75(1.29, 2.22)***	1999–2009	1.75 (1.29, 2.22)	Incidence	Number
South Sudan	1	2009-2019	2009	2019	-4.3	-5.83	-2.74	1	-5.341	0	***	2009–2019 -4.30(-5.83, -2.74)***	2009–2019	-4.30 (-5.83, -2.74)	Incidence	Number
South Sudan	1	2019-2021	2019	2021	-25.11	-31.04	-18.68	1	-7.199	0	***	2019–2021 -25.11(-31.04, -18.68)***	2019–2021	-25.11 (-31.04, -18.68)	Incidence	Number
South Sudan	1	1990-2019	1990	2019	-0.38	-1.05	0.30	0	-1.092	0.275		1990, 2019 -0.38(-1.05, 0.30)	1990, 2019	-0.38 (-1.05, 0.30)	Incidence	Number
Spain	2	Full Range	1990	2021	-10.59	-12.00	-9.15	1	-13.789	0	***	1990–2021 -10.59(-12.00, -9.15)***	1990–2021	-10.59 (-12.00, -9.15)	Incidence	Number
Spain	2	1990-1999	1990	1999	-7.04	-7.95	-6.12	1	-15.261	0	***	1990–1999 -7.04(-7.95, -6.12)***	1990–1999	-7.04 (-7.95, -6.12)	Incidence	Number
Spain	2	1999-2009	1999	2009	-3.45	-4.15	-2.74	1	-9.432	0	***	1999–2009 -3.45(-4.15, -2.74)***	1999–2009	-3.45 (-4.15, -2.74)	Incidence	Number
Spain	2	2009-2019	2009	2019	2.19	0.95	3.45	1	3.655	0.001	**	2009–2019 2.19(0.95, 3.45)**	2009–2019	2.19 (0.95, 3.45)	Incidence	Number
Spain	2	2019-2021	2019	2021	-73.78	-79.25	-66.89	1	-11.828	0	***	2019–2021 -73.78(-79.25, -66.89)***	2019–2021	-73.78 (-79.25, -66.89)	Incidence	Number
Spain	2	1990-2019	1990	2019	-2.69	-3.41	-1.97	1	-7.21	0	***	1990, 2019 -2.69(-3.41, -1.97)***	1990, 2019	-2.69 (-3.41, -1.97)	Incidence	Number
Sri Lanka	3	Full Range	1990	2021	-11.08	-12.07	-10.08	1	-20.569	0	***	1990–2021 -11.08(-12.07, -10.08)***	1990–2021	-11.08 (-12.07, -10.08)	Incidence	Number
Sri Lanka	3	1990-1999	1990	1999	-11.44	-12.80	-10.06	1	-15.387	0	***	1990–1999 -11.44(-12.80, -10.06)***	1990–1999	-11.44 (-12.80, -10.06)	Incidence	Number
Sri Lanka	3	1999-2009	1999	2009	10.94	10.11	11.79	1	28.617	0	***	1999–2009 10.94(10.11, 11.79)***	1999–2009	10.94 (10.11, 11.79)	Incidence	Number
Sri Lanka	3	2009-2019	2009	2019	2.88	1.51	4.26	1	4.166	0	***	2009–2019 2.88(1.51, 4.26)***	2009–2019	2.88 (1.51, 4.26)	Incidence	Number
Sri Lanka	3	2019-2021	2019	2021	-85.55	-87.48	-83.31	1	-27.936	0	***	2019–2021 -85.55(-87.48, -83.31)***	2019–2021	-85.55 (-87.48, -83.31)	Incidence	Number
Sri Lanka	3	1990-2019	1990	2019	0.79	0.04	1.54	1	2.077	0.038	*	1990, 2019 0.79(0.04, 1.54)*	1990, 2019	0.79 (0.04, 1.54)	Incidence	Number
Sudan	3	Full Range	1990	2021	-3.6	-4.07	-3.13	1	-14.811	0	***	1990–2021 -3.60(-4.07, -3.13)***	1990–2021	-3.60 (-4.07, -3.13)	Incidence	Number
Sudan	3	1990-1999	1990	1999	0.05	-0.51	0.61	0	0.163	0.87		1990–1999 0.05(-0.51, 0.61)	1990–1999	0.05 (-0.51, 0.61)	Incidence	Number
Sudan	3	1999-2009	1999	2009	1.5	0.79	2.21	1	4.168	0	***	1999–2009 1.50(0.79, 2.21)***	1999–2009	1.50 (0.79, 2.21)	Incidence	Number
Sudan	3	2009-2019	2009	2019	-0.53	-0.77	-0.29	1	-4.529	0	***	2009–2019 -0.53(-0.77, -0.29)***	2009–2019	-0.53 (-0.77, -0.29)	Incidence	Number
Sudan	3	2019-2021	2019	2021	-46.14	-49.15	-42.95	1	-22.383	0	***	2019–2021 -46.14(-49.15, -42.95)***	2019–2021	-46.14 (-49.15, -42.95)	Incidence	Number
Sudan	3	1990-2019	1990	2019	0.34	-0.02	0.71	0	1.874	0.061		1990, 2019 0.34(-0.02, 0.71)	1990, 2019	0.34 (-0.02, 0.71)	Incidence	Number
Suriname	1	Full Range	1990	2021	-10.35	-14.18	-6.35	1	-4.907	0	***	1990–2021 -10.35(-14.18, -6.35)***	1990–2021	-10.35 (-14.18, -6.35)	Incidence	Number
Suriname	1	1990-1999	1990	1999	3.68	2.56	4.81	1	6.837	0	***	1990–1999 3.68(2.56, 4.81)***	1990–1999	3.68 (2.56, 4.81)	Incidence	Number
Suriname	1	1999-2009	1999	2009	3.68	2.56	4.81	1	6.837	0	***	1999–2009 3.68(2.56, 4.81)***	1999–2009	3.68 (2.56, 4.81)	Incidence	Number
Suriname	1	2009-2019	2009	2019	3.68	2.56	4.81	1	6.837	0	***	2009–2019 3.68(2.56, 4.81)***	2009–2019	3.68 (2.56, 4.81)	Incidence	Number
Suriname	1	2019-2021	2019	2021	-89.1	-94.54	-78.27	1	-6.588	0	***	2019–2021 -89.10(-94.54, -78.27)***	2019–2021	-89.10 (-94.54, -78.27)	Incidence	Number
Suriname	1	1990-2019	1990	2019	3.68	2.56	4.81	1	6.837	0	***	1990, 2019 3.68(2.56, 4.81)***	1990, 2019	3.68 (2.56, 4.81)	Incidence	Number
Sweden	4	Full Range	1990	2021	-1.86	-2.20	-1.52	1	-10.587	0	***	1990–2021 -1.86(-2.20, -1.52)***	1990–2021	-1.86 (-2.20, -1.52)	Incidence	Number
Sweden	4	1990-1999	1990	1999	1.36	0.82	1.89	1	5	0	***	1990–1999 1.36(0.82, 1.89)***	1990–1999	1.36 (0.82, 1.89)	Incidence	Number
Sweden	4	1999-2009	1999	2009	5.07	4.67	5.48	1	25.067	0	***	1999–2009 5.07(4.67, 5.48)***	1999–2009	5.07 (4.67, 5.48)	Incidence	Number
Sweden	4	2009-2019	2009	2019	3.07	2.70	3.45	1	16.473	0	***	2009–2019 3.07(2.70, 3.45)***	2009–2019	3.07 (2.70, 3.45)	Incidence	Number
Sweden	4	2019-2021	2019	2021	-52.76	-54.56	-50.88	1	-40.431	0	***	2019–2021 -52.76(-54.56, -50.88)***	2019–2021	-52.76 (-54.56, -50.88)	Incidence	Number
Sweden	4	1990-2019	1990	2019	3.22	2.94	3.50	1	22.709	0	***	1990, 2019 3.22(2.94, 3.50)***	1990, 2019	3.22 (2.94, 3.50)	Incidence	Number
Switzerland	1	Full Range	1990	2021	-10.09	-11.45	-8.71	1	-13.684	0	***	1990–2021 -10.09(-11.45, -8.71)***	1990–2021	-10.09 (-11.45, -8.71)	Incidence	Number
Switzerland	1	1990-1999	1990	1999	-2.23	-2.60	-1.86	1	-12.247	0	***	1990–1999 -2.23(-2.60, -1.86)***	1990–1999	-2.23 (-2.60, -1.86)	Incidence	Number
Switzerland	1	1999-2009	1999	2009	-2.23	-2.60	-1.86	1	-12.247	0	***	1999–2009 -2.23(-2.60, -1.86)***	1999–2009	-2.23 (-2.60, -1.86)	Incidence	Number
Switzerland	1	2009-2019	2009	2019	-2.23	-2.60	-1.86	1	-12.247	0	***	2009–2019 -2.23(-2.60, -1.86)***	2009–2019	-2.23 (-2.60, -1.86)	Incidence	Number
Switzerland	1	2019-2021	2019	2021	-73.31	-79.03	-66.04	1	-11.247	0	***	2019–2021 -73.31(-79.03, -66.04)***	2019–2021	-73.31 (-79.03, -66.04)	Incidence	Number
Switzerland	1	1990-2019	1990	2019	-2.23	-2.60	-1.86	1	-12.247	0	***	1990, 2019 -2.23(-2.60, -1.86)***	1990, 2019	-2.23 (-2.60, -1.86)	Incidence	Number
Syrian Arab Republic	4	Full Range	1990	2021	-1.75	-2.80	-0.68	1	-3.204	0.001	**	1990–2021 -1.75(-2.80, -0.68)**	1990–2021	-1.75 (-2.80, -0.68)	Incidence	Number
Syrian Arab Republic	4	1990-1999	1990	1999	1.48	-0.08	3.07	0	1.861	0.063		1990–1999 1.48(-0.08, 3.07)	1990–1999	1.48 (-0.08, 3.07)	Incidence	Number
Syrian Arab Republic	4	1999-2009	1999	2009	5.46	5.06	5.86	1	29.552	0	***	1999–2009 5.46(5.06, 5.86)***	1999–2009	5.46 (5.06, 5.86)	Incidence	Number
Syrian Arab Republic	4	2009-2019	2009	2019	4.46	2.04	6.93	1	3.645	0	***	2009–2019 4.46(2.04, 6.93)***	2009–2019	4.46 (2.04, 6.93)	Incidence	Number
Syrian Arab Republic	4	2019-2021	2019	2021	-56.09	-60.21	-51.54	1	-17.541	0	***	2019–2021 -56.09(-60.21, -51.54)***	2019–2021	-56.09 (-60.21, -51.54)	Incidence	Number
Syrian Arab Republic	4	1990-2019	1990	2019	3.87	2.87	4.87	1	7.742	0	***	1990, 2019 3.87(2.87, 4.87)***	1990, 2019	3.87 (2.87, 4.87)	Incidence	Number
Taiwan (Province of China)	3	Full Range	1990	2021	-7.8	-8.17	-7.42	1	-39.469	0	***	1990–2021 -7.80(-8.17, -7.42)***	1990–2021	-7.80 (-8.17, -7.42)	Incidence	Number
Taiwan (Province of China)	3	1990-1999	1990	1999	-3.05	-3.28	-2.83	1	-27.821	0	***	1990–1999 -3.05(-3.28, -2.83)***	1990–1999	-3.05 (-3.28, -2.83)	Incidence	Number
Taiwan (Province of China)	3	1999-2009	1999	2009	-3.93	-4.19	-3.66	1	-28.377	0	***	1999–2009 -3.93(-4.19, -3.66)***	1999–2009	-3.93 (-4.19, -3.66)	Incidence	Number
Taiwan (Province of China)	3	2009-2019	2009	2019	-1.2	-1.84	-0.54	1	-3.588	0	***	2009–2019 -1.20(-1.84, -0.54)***	2009–2019	-1.20 (-1.84, -0.54)	Incidence	Number
Taiwan (Province of China)	3	2019-2021	2019	2021	-57.61	-59.65	-55.46	1	-36.111	0	***	2019–2021 -57.61(-59.65, -55.46)***	2019–2021	-57.61 (-59.65, -55.46)	Incidence	Number
Taiwan (Province of China)	3	1990-2019	1990	2019	-2.72	-3.00	-2.44	1	-18.825	0	***	1990, 2019 -2.72(-3.00, -2.44)***	1990, 2019	-2.72 (-3.00, -2.44)	Incidence	Number
Tajikistan	2	Full Range	1990	2021	-6.06	-7.87	-4.21	1	-6.284	0	***	1990–2021 -6.06(-7.87, -4.21)***	1990–2021	-6.06 (-7.87, -4.21)	Incidence	Number
Tajikistan	2	1990-1999	1990	1999	-2.56	-3.24	-1.88	1	-7.7	0	***	1990–1999 -2.56(-3.24, -1.88)***	1990–1999	-2.56 (-3.24, -1.88)	Incidence	Number
Tajikistan	2	1999-2009	1999	2009	-2.56	-3.24	-1.88	1	-7.7	0	***	1999–2009 -2.56(-3.24, -1.88)***	1999–2009	-2.56 (-3.24, -1.88)	Incidence	Number
Tajikistan	2	2009-2019	2009	2019	7.71	4.76	10.74	1	5.245	0	***	2009–2019 7.71(4.76, 10.74)***	2009–2019	7.71 (4.76, 10.74)	Incidence	Number
Tajikistan	2	2019-2021	2019	2021	-66.48	-74.49	-55.96	1	-8.263	0	***	2019–2021 -66.48(-74.49, -55.96)***	2019–2021	-66.48 (-74.49, -55.96)	Incidence	Number
Tajikistan	2	1990-2019	1990	2019	0.86	-0.21	1.95	0	1.577	0.115		1990, 2019 0.86(-0.21, 1.95)	1990, 2019	0.86 (-0.21, 1.95)	Incidence	Number
Thailand	2	Full Range	1990	2021	-11.79	-13.75	-9.77	1	-10.894	0	***	1990–2021 -11.79(-13.75, -9.77)***	1990–2021	-11.79 (-13.75, -9.77)	Incidence	Number
Thailand	2	1990-1999	1990	1999	-1.1	-2.23	0.05	0	-1.975	0.06		1990–1999 -1.10(-2.23, 0.05)	1990–1999	-1.10 (-2.23, 0.05)	Incidence	Number
Thailand	2	1999-2009	1999	2009	0.32	-0.64	1.30	0	0.654	0.513		1999–2009 0.32(-0.64, 1.30)	1999–2009	0.32 (-0.64, 1.30)	Incidence	Number
Thailand	2	2009-2019	2009	2019	6.22	3.89	8.60	1	5.61	0	***	2009–2019 6.22(3.89, 8.60)***	2009–2019	6.22 (3.89, 8.60)	Incidence	Number
Thailand	2	2019-2021	2019	2021	-89.05	-92.12	-84.78	1	-13.872	0	***	2019–2021 -89.05(-92.12, -84.78)***	2019–2021	-89.05 (-92.12, -84.78)	Incidence	Number
Thailand	2	1990-2019	1990	2019	1.87	0.77	2.98	1	3.349	0.001	**	1990, 2019 1.87(0.77, 2.98)**	1990, 2019	1.87 (0.77, 2.98)	Incidence	Number
Timor-Leste	2	Full Range	1990	2021	-9.55	-11.60	-7.46	1	-8.59	0	***	1990–2021 -9.55(-11.60, -7.46)***	1990–2021	-9.55 (-11.60, -7.46)	Incidence	Number
Timor-Leste	2	1990-1999	1990	1999	-2.14	-2.64	-1.64	1	-8.744	0	***	1990–1999 -2.14(-2.64, -1.64)***	1990–1999	-2.14 (-2.64, -1.64)	Incidence	Number
Timor-Leste	2	1999-2009	1999	2009	-2.14	-2.64	-1.64	1	-8.744	0	***	1999–2009 -2.14(-2.64, -1.64)***	1999–2009	-2.14 (-2.64, -1.64)	Incidence	Number
Timor-Leste	2	2009-2019	2009	2019	2.9	-2.08	8.13	0	1.13	0.259		2009–2019 2.90(-2.08, 8.13)	2009–2019	2.90 (-2.08, 8.13)	Incidence	Number
Timor-Leste	2	2019-2021	2019	2021	-77.54	-82.69	-70.86	1	-11.832	0	***	2019–2021 -77.54(-82.69, -70.86)***	2019–2021	-77.54 (-82.69, -70.86)	Incidence	Number
Timor-Leste	2	1990-2019	1990	2019	-0.43	-2.17	1.33	0	-0.483	0.629		1990, 2019 -0.43(-2.17, 1.33)	1990, 2019	-0.43 (-2.17, 1.33)	Incidence	Number
Togo	5	Full Range	1990	2021	0.45	0.15	0.76	1	2.911	0.004	**	1990–2021 0.45(0.15, 0.76)**	1990–2021	0.45 (0.15, 0.76)	Incidence	Number
Togo	5	1990-1999	1990	1999	5.45	4.83	6.08	1	17.53	0	***	1990–1999 5.45(4.83, 6.08)***	1990–1999	5.45 (4.83, 6.08)	Incidence	Number
Togo	5	1999-2009	1999	2009	0.35	-0.01	0.72	0	1.92	0.055		1999–2009 0.35(-0.01, 0.72)	1999–2009	0.35 (-0.01, 0.72)	Incidence	Number
Togo	5	2009-2019	2009	2019	1	0.64	1.37	1	5.411	0	***	2009–2019 1.00(0.64, 1.37)***	2009–2019	1.00 (0.64, 1.37)	Incidence	Number
Togo	5	2019-2021	2019	2021	-21.04	-23.29	-18.73	1	-17.449	0	***	2019–2021 -21.04(-23.29, -18.73)***	2019–2021	-21.04 (-23.29, -18.73)	Incidence	Number
Togo	5	1990-2019	1990	2019	2.13	1.86	2.41	1	15.385	0	***	1990, 2019 2.13(1.86, 2.41)***	1990, 2019	2.13 (1.86, 2.41)	Incidence	Number
Tokelau	1	Full Range	1990	2021	-10.79	-11.91	-9.66	1	-17.686	0	***	1990–2021 -10.79(-11.91, -9.66)***	1990–2021	-10.79 (-11.91, -9.66)	Incidence	Number
Tokelau	1	1990-1999	1990	1999	-4.3	-4.60	-4.00	1	-28.675	0	***	1990–1999 -4.30(-4.60, -4.00)***	1990–1999	-4.30 (-4.60, -4.00)	Incidence	Number
Tokelau	1	1999-2009	1999	2009	-4.3	-4.60	-4.00	1	-28.675	0	***	1999–2009 -4.30(-4.60, -4.00)***	1999–2009	-4.30 (-4.60, -4.00)	Incidence	Number
Tokelau	1	2009-2019	2009	2019	-4.3	-4.60	-4.00	1	-28.675	0	***	2009–2019 -4.30(-4.60, -4.00)***	2009–2019	-4.30 (-4.60, -4.00)	Incidence	Number
Tokelau	1	2019-2021	2019	2021	-67.8	-73.64	-60.66	1	-11.613	0	***	2019–2021 -67.80(-73.64, -60.66)***	2019–2021	-67.80 (-73.64, -60.66)	Incidence	Number
Tokelau	1	1990-2019	1990	2019	-4.3	-4.60	-4.00	1	-28.675	0	***	1990, 2019 -4.30(-4.60, -4.00)***	1990, 2019	-4.30 (-4.60, -4.00)	Incidence	Number
Tonga	4	Full Range	1990	2021	-15.67	-16.88	-14.45	1	-23.175	0	***	1990–2021 -15.67(-16.88, -14.45)***	1990–2021	-15.67 (-16.88, -14.45)	Incidence	Number
Tonga	4	1990-1999	1990	1999	-11.86	-13.09	-10.62	1	-18.911	0	***	1990–1999 -11.86(-13.09, -10.62)***	1990–1999	-11.86 (-13.09, -10.62)	Incidence	Number
Tonga	4	1999-2009	1999	2009	-4.46	-6.88	-1.97	1	-3.478	0.001	**	1999–2009 -4.46(-6.88, -1.97)**	1999–2009	-4.46 (-6.88, -1.97)	Incidence	Number
Tonga	4	2009-2019	2009	2019	-3.48	-5.02	-1.92	1	-4.325	0	***	2009–2019 -3.48(-5.02, -1.92)***	2009–2019	-3.48 (-5.02, -1.92)	Incidence	Number
Tonga	4	2019-2021	2019	2021	-81.15	-83.83	-78.02	1	-22.811	0	***	2019–2021 -81.15(-83.83, -78.02)***	2019–2021	-81.15 (-83.83, -78.02)	Incidence	Number
Tonga	4	1990-2019	1990	2019	-6.49	-7.59	-5.38	1	-11.134	0	***	1990, 2019 -6.49(-7.59, -5.38)***	1990, 2019	-6.49 (-7.59, -5.38)	Incidence	Number
Trinidad and Tobago	1	Full Range	1990	2021	-13.03	-14.40	-11.63	1	-17.178	0	***	1990–2021 -13.03(-14.40, -11.63)***	1990–2021	-13.03 (-14.40, -11.63)	Incidence	Number
Trinidad and Tobago	1	1990-1999	1990	1999	1.42	1.02	1.82	1	7.331	0	***	1990–1999 1.42(1.02, 1.82)***	1990–1999	1.42 (1.02, 1.82)	Incidence	Number
Trinidad and Tobago	1	1999-2009	1999	2009	1.42	1.02	1.82	1	7.331	0	***	1999–2009 1.42(1.02, 1.82)***	1999–2009	1.42 (1.02, 1.82)	Incidence	Number
Trinidad and Tobago	1	2009-2019	2009	2019	1.42	1.02	1.82	1	7.331	0	***	2009–2019 1.42(1.02, 1.82)***	2009–2019	1.42 (1.02, 1.82)	Incidence	Number
Trinidad and Tobago	1	2019-2021	2019	2021	-90.64	-92.72	-87.95	1	-19.286	0	***	2019–2021 -90.64(-92.72, -87.95)***	2019–2021	-90.64 (-92.72, -87.95)	Incidence	Number
Trinidad and Tobago	1	1990-2019	1990	2019	1.42	1.02	1.82	1	7.331	0	***	1990, 2019 1.42(1.02, 1.82)***	1990, 2019	1.42 (1.02, 1.82)	Incidence	Number
Tunisia	5	Full Range	1990	2021	-5.35	-5.78	-4.93	1	-23.908	0	***	1990–2021 -5.35(-5.78, -4.93)***	1990–2021	-5.35 (-5.78, -4.93)	Incidence	Number
Tunisia	5	1990-1999	1990	1999	-4.29	-5.13	-3.44	1	-9.724	0	***	1990–1999 -4.29(-5.13, -3.44)***	1990–1999	-4.29 (-5.13, -3.44)	Incidence	Number
Tunisia	5	1999-2009	1999	2009	-5.32	-5.82	-4.81	1	-20.074	0	***	1999–2009 -5.32(-5.82, -4.81)***	1999–2009	-5.32 (-5.82, -4.81)	Incidence	Number
Tunisia	5	2009-2019	2009	2019	6.24	5.67	6.81	1	22.227	0	***	2009–2019 6.24(5.67, 6.81)***	2009–2019	6.24 (5.67, 6.81)	Incidence	Number
Tunisia	5	2019-2021	2019	2021	-49.6	-51.70	-47.40	1	-34.22	0	***	2019–2021 -49.60(-51.70, -47.40)***	2019–2021	-49.60 (-51.70, -47.40)	Incidence	Number
Tunisia	5	1990-2019	1990	2019	-1.15	-1.54	-0.76	1	-5.683	0	***	1990, 2019 -1.15(-1.54, -0.76)***	1990, 2019	-1.15 (-1.54, -0.76)	Incidence	Number
Turkmenistan	2	Full Range	1990	2021	-14.35	-17.70	-10.87	1	-7.617	0	***	1990–2021 -14.35(-17.70, -10.87)***	1990–2021	-14.35 (-17.70, -10.87)	Incidence	Number
Turkmenistan	2	1990-1999	1990	1999	-11.3	-13.09	-9.48	1	-12.162	0	***	1990–1999 -11.30(-13.09, -9.48)***	1990–1999	-11.30 (-13.09, -9.48)	Incidence	Number
Turkmenistan	2	1999-2009	1999	2009	-9.37	-10.92	-7.81	1	-11.242	0	***	1999–2009 -9.37(-10.92, -7.81)***	1999–2009	-9.37 (-10.92, -7.81)	Incidence	Number
Turkmenistan	2	2009-2019	2009	2019	-1.24	-5.04	2.71	0	-0.656	0.518		2009–2019 -1.24(-5.04, 2.71)	2009–2019	-1.24 (-5.04, 2.71)	Incidence	Number
Turkmenistan	2	2019-2021	2019	2021	-72.93	-84.86	-51.59	1	-4.639	0	***	2019–2021 -72.93(-84.86, -51.59)***	2019–2021	-72.93 (-84.86, -51.59)	Incidence	Number
Turkmenistan	2	1990-2019	1990	2019	-7.27	-9.02	-5.48	1	-7.735	0	***	1990, 2019 -7.27(-9.02, -5.48)***	1990, 2019	-7.27 (-9.02, -5.48)	Incidence	Number
Tuvalu	2	Full Range	1990	2021	-11.4	-12.52	-10.28	1	-18.792	0	***	1990–2021 -11.40(-12.52, -10.28)***	1990–2021	-11.40 (-12.52, -10.28)	Incidence	Number
Tuvalu	2	1990-1999	1990	1999	-6.13	-6.69	-5.58	1	-22.21	0	***	1990–1999 -6.13(-6.69, -5.58)***	1990–1999	-6.13 (-6.69, -5.58)	Incidence	Number
Tuvalu	2	1999-2009	1999	2009	-5.12	-5.61	-4.62	1	-19.766	0	***	1999–2009 -5.12(-5.61, -4.62)***	1999–2009	-5.12 (-5.61, -4.62)	Incidence	Number
Tuvalu	2	2009-2019	2009	2019	4.56	3.08	6.07	1	6.46	0	***	2009–2019 4.56(3.08, 6.07)***	2009–2019	4.56 (3.08, 6.07)	Incidence	Number
Tuvalu	2	2019-2021	2019	2021	-78.83	-82.37	-74.58	1	-17.496	0	***	2019–2021 -78.83(-82.37, -74.58)***	2019–2021	-78.83 (-82.37, -74.58)	Incidence	Number
Tuvalu	2	1990-2019	1990	2019	-2.21	-2.82	-1.60	1	-7.075	0	***	1990, 2019 -2.21(-2.82, -1.60)***	1990, 2019	-2.21 (-2.82, -1.60)	Incidence	Number
Türkiye	4	Full Range	1990	2021	-4.94	-5.78	-4.08	1	-11.077	0	***	1990–2021 -4.94(-5.78, -4.08)***	1990–2021	-4.94 (-5.78, -4.08)	Incidence	Number
Türkiye	4	1990-1999	1990	1999	8.75	7.79	9.71	1	19.898	0	***	1990–1999 8.75(7.79, 9.71)***	1990–1999	8.75 (7.79, 9.71)	Incidence	Number
Türkiye	4	1999-2009	1999	2009	-6.56	-7.91	-5.19	1	-9.116	0	***	1999–2009 -6.56(-7.91, -5.19)***	1999–2009	-6.56 (-7.91, -5.19)	Incidence	Number
Türkiye	4	2009-2019	2009	2019	0.27	-0.77	1.33	0	0.508	0.612		2009–2019 0.27(-0.77, 1.33)	2009–2019	0.27 (-0.77, 1.33)	Incidence	Number
Türkiye	4	2019-2021	2019	2021	-56.67	-60.67	-52.26	1	-18.116	0	***	2019–2021 -56.67(-60.67, -52.26)***	2019–2021	-56.67 (-60.67, -52.26)	Incidence	Number
Türkiye	4	1990-2019	1990	2019	0.36	-0.37	1.09	0	0.961	0.336		1990, 2019 0.36(-0.37, 1.09)	1990, 2019	0.36 (-0.37, 1.09)	Incidence	Number
Uganda	3	Full Range	1990	2021	-1.26	-2.69	0.19	0	-1.7	0.089		1990–2021 -1.26(-2.69, 0.19)	1990–2021	-1.26 (-2.69, 0.19)	Incidence	Number
Uganda	3	1990-1999	1990	1999	2.58	-0.95	6.24	0	1.427	0.154		1990–1999 2.58(-0.95, 6.24)	1990–1999	2.58 (-0.95, 6.24)	Incidence	Number
Uganda	3	1999-2009	1999	2009	-0.42	-0.91	0.07	0	-1.8	0.086		1999–2009 -0.42(-0.91, 0.07)	1999–2009	-0.42 (-0.91, 0.07)	Incidence	Number
Uganda	3	2009-2019	2009	2019	-0.42	-0.91	0.07	0	-1.8	0.086		2009–2019 -0.42(-0.91, 0.07)	2009–2019	-0.42 (-0.91, 0.07)	Incidence	Number
Uganda	3	2019-2021	2019	2021	-23.57	-35.21	-9.83	1	-3.382	0.003	**	2019–2021 -23.57(-35.21, -9.83)**	2019–2021	-23.57 (-35.21, -9.83)	Incidence	Number
Uganda	3	1990-2019	1990	2019	0.5	-0.63	1.65	0	0.864	0.387		1990, 2019 0.50(-0.63, 1.65)	1990, 2019	0.50 (-0.63, 1.65)	Incidence	Number
Ukraine	2	Full Range	1990	2021	-9.46	-11.99	-6.87	1	-6.89	0	***	1990–2021 -9.46(-11.99, -6.87)***	1990–2021	-9.46 (-11.99, -6.87)	Incidence	Number
Ukraine	2	1990-1999	1990	1999	-20.9	-24.01	-17.67	1	-11.469	0	***	1990–1999 -20.90(-24.01, -17.67)***	1990–1999	-20.90 (-24.01, -17.67)	Incidence	Number
Ukraine	2	1999-2009	1999	2009	13.64	12.47	14.82	1	25.546	0	***	1999–2009 13.64(12.47, 14.82)***	1999–2009	13.64 (12.47, 14.82)	Incidence	Number
Ukraine	2	2009-2019	2009	2019	13.64	12.47	14.82	1	25.546	0	***	2009–2019 13.64(12.47, 14.82)***	2009–2019	13.64 (12.47, 14.82)	Incidence	Number
Ukraine	2	2019-2021	2019	2021	-82.88	-88.58	-74.32	1	-8.985	0	***	2019–2021 -82.88(-88.58, -74.32)***	2019–2021	-82.88 (-88.58, -74.32)	Incidence	Number
Ukraine	2	1990-2019	1990	2019	1.55	0.09	3.03	1	2.087	0.037	*	1990, 2019 1.55(0.09, 3.03)*	1990, 2019	1.55 (0.09, 3.03)	Incidence	Number
United Arab Emirates	5	Full Range	1990	2021	0.45	-0.28	1.19	0	1.199	0.23		1990–2021 0.45(-0.28, 1.19)	1990–2021	0.45 (-0.28, 1.19)	Incidence	Number
United Arab Emirates	5	1990-1999	1990	1999	6.76	4.82	8.74	1	6.994	0	***	1990–1999 6.76(4.82, 8.74)***	1990–1999	6.76 (4.82, 8.74)	Incidence	Number
United Arab Emirates	5	1999-2009	1999	2009	7.58	6.93	8.23	1	23.77	0	***	1999–2009 7.58(6.93, 8.23)***	1999–2009	7.58 (6.93, 8.23)	Incidence	Number
United Arab Emirates	5	2009-2019	2009	2019	0.84	0.21	1.49	1	2.605	0.009	**	2009–2019 0.84(0.21, 1.49)**	2009–2019	0.84 (0.21, 1.49)	Incidence	Number
United Arab Emirates	5	2019-2021	2019	2021	-46.85	-50.07	-43.43	1	-21.575	0	***	2019–2021 -46.85(-50.07, -43.43)***	2019–2021	-46.85 (-50.07, -43.43)	Incidence	Number
United Arab Emirates	5	1990-2019	1990	2019	4.96	4.25	5.67	1	14.012	0	***	1990, 2019 4.96(4.25, 5.67)***	1990, 2019	4.96 (4.25, 5.67)	Incidence	Number
United Kingdom	2	Full Range	1990	2021	-10.8	-11.97	-9.62	1	-16.981	0	***	1990–2021 -10.80(-11.97, -9.62)***	1990–2021	-10.80 (-11.97, -9.62)	Incidence	Number
United Kingdom	2	1990-1999	1990	1999	-8.72	-10.68	-6.72	1	-8.254	0	***	1990–1999 -8.72(-10.68, -6.72)***	1990–1999	-8.72 (-10.68, -6.72)	Incidence	Number
United Kingdom	2	1999-2009	1999	2009	-0.3	-0.70	0.11	0	-1.521	0.141		1999–2009 -0.30(-0.70, 0.11)	1999–2009	-0.30 (-0.70, 0.11)	Incidence	Number
United Kingdom	2	2009-2019	2009	2019	-0.3	-0.70	0.11	0	-1.521	0.141		2009–2019 -0.30(-0.70, 0.11)	2009–2019	-0.30 (-0.70, 0.11)	Incidence	Number
United Kingdom	2	2019-2021	2019	2021	-73.58	-78.00	-68.27	1	-15.007	0	***	2019–2021 -73.58(-78.00, -68.27)***	2019–2021	-73.58 (-78.00, -68.27)	Incidence	Number
United Kingdom	2	1990-2019	1990	2019	-2.99	-3.71	-2.27	1	-8.018	0	***	1990, 2019 -2.99(-3.71, -2.27)***	1990, 2019	-2.99 (-3.71, -2.27)	Incidence	Number
United Republic of Tanzania	0	Full Range	1990	2021	-0.38	-0.88	0.13	0	-1.523	0.138		1990–2021 -0.38(-0.88, 0.13)	1990–2021	-0.38 (-0.88, 0.13)	Incidence	Number
United Republic of Tanzania	0	1990-1999	1990	1999	-0.38	-0.88	0.13	0	-1.523	0.138		1990–1999 -0.38(-0.88, 0.13)	1990–1999	-0.38 (-0.88, 0.13)	Incidence	Number
United Republic of Tanzania	0	1999-2009	1999	2009	-0.38	-0.88	0.13	0	-1.523	0.138		1999–2009 -0.38(-0.88, 0.13)	1999–2009	-0.38 (-0.88, 0.13)	Incidence	Number
United Republic of Tanzania	0	2009-2019	2009	2019	-0.38	-0.88	0.13	0	-1.523	0.138		2009–2019 -0.38(-0.88, 0.13)	2009–2019	-0.38 (-0.88, 0.13)	Incidence	Number
United Republic of Tanzania	0	2019-2021	2019	2021	-0.38	-0.88	0.13	0	-1.523	0.138		2019–2021 -0.38(-0.88, 0.13)	2019–2021	-0.38 (-0.88, 0.13)	Incidence	Number
United Republic of Tanzania	0	1990-2019	1990	2019	-0.38	-0.88	0.13	0	-1.523	0.138		1990, 2019 -0.38(-0.88, 0.13)	1990, 2019	-0.38 (-0.88, 0.13)	Incidence	Number
United States Virgin Islands	1	Full Range	1990	2021	-13.77	-15.01	-12.50	1	-19.895	0	***	1990–2021 -13.77(-15.01, -12.50)***	1990–2021	-13.77 (-15.01, -12.50)	Incidence	Number
United States Virgin Islands	1	1990-1999	1990	1999	-0.18	-0.54	0.18	0	-1.004	0.324		1990–1999 -0.18(-0.54, 0.18)	1990–1999	-0.18 (-0.54, 0.18)	Incidence	Number
United States Virgin Islands	1	1999-2009	1999	2009	-0.18	-0.54	0.18	0	-1.004	0.324		1999–2009 -0.18(-0.54, 0.18)	1999–2009	-0.18 (-0.54, 0.18)	Incidence	Number
United States Virgin Islands	1	2009-2019	2009	2019	-0.18	-0.54	0.18	0	-1.004	0.324		2009–2019 -0.18(-0.54, 0.18)	2009–2019	-0.18 (-0.54, 0.18)	Incidence	Number
United States Virgin Islands	1	2019-2021	2019	2021	-89.67	-91.80	-86.98	1	-20.175	0	***	2019–2021 -89.67(-91.80, -86.98)***	2019–2021	-89.67 (-91.80, -86.98)	Incidence	Number
United States Virgin Islands	1	1990-2019	1990	2019	-0.18	-0.54	0.18	0	-1.004	0.324		1990, 2019 -0.18(-0.54, 0.18)	1990, 2019	-0.18 (-0.54, 0.18)	Incidence	Number
United States of America	2	Full Range	1990	2021	-0.65	-2.98	1.74	0	-0.537	0.591		1990–2021 -0.65(-2.98, 1.74)	1990–2021	-0.65 (-2.98, 1.74)	Incidence	Number
United States of America	2	1990-1999	1990	1999	12.22	6.00	18.81	1	3.962	0	***	1990–1999 12.22(6.00, 18.81)***	1990–1999	12.22 (6.00, 18.81)	Incidence	Number
United States of America	2	1999-2009	1999	2009	1.21	0.70	1.72	1	4.972	0	***	1999–2009 1.21(0.70, 1.72)***	1999–2009	1.21 (0.70, 1.72)	Incidence	Number
United States of America	2	2009-2019	2009	2019	1.21	0.70	1.72	1	4.972	0	***	2009–2019 1.21(0.70, 1.72)***	2009–2019	1.21 (0.70, 1.72)	Incidence	Number
United States of America	2	2019-2021	2019	2021	-52.28	-63.56	-37.51	1	-5.661	0	***	2019–2021 -52.28(-63.56, -37.51)***	2019–2021	-52.28 (-63.56, -37.51)	Incidence	Number
United States of America	2	1990-2019	1990	2019	4.51	2.62	6.43	1	4.744	0	***	1990, 2019 4.51(2.62, 6.43)***	1990, 2019	4.51 (2.62, 6.43)	Incidence	Number
Uruguay	1	Full Range	1990	2021	-10.37	-11.82	-8.90	1	-13.163	0	***	1990–2021 -10.37(-11.82, -8.90)***	1990–2021	-10.37 (-11.82, -8.90)	Incidence	Number
Uruguay	1	1990-1999	1990	1999	-1.84	-2.24	-1.45	1	-9.428	0	***	1990–1999 -1.84(-2.24, -1.45)***	1990–1999	-1.84 (-2.24, -1.45)	Incidence	Number
Uruguay	1	1999-2009	1999	2009	-1.84	-2.24	-1.45	1	-9.428	0	***	1999–2009 -1.84(-2.24, -1.45)***	1999–2009	-1.84 (-2.24, -1.45)	Incidence	Number
Uruguay	1	2009-2019	2009	2019	-1.84	-2.24	-1.45	1	-9.428	0	***	2009–2019 -1.84(-2.24, -1.45)***	2009–2019	-1.84 (-2.24, -1.45)	Incidence	Number
Uruguay	1	2019-2021	2019	2021	-76.01	-81.47	-68.95	1	-11.354	0	***	2019–2021 -76.01(-81.47, -68.95)***	2019–2021	-76.01 (-81.47, -68.95)	Incidence	Number
Uruguay	1	1990-2019	1990	2019	-1.84	-2.24	-1.45	1	-9.428	0	***	1990, 2019 -1.84(-2.24, -1.45)***	1990, 2019	-1.84 (-2.24, -1.45)	Incidence	Number
Uzbekistan	2	Full Range	1990	2021	0.67	-3.00	4.48	0	0.352	0.725		1990–2021 0.67(-3.00, 4.48)	1990–2021	0.67 (-3.00, 4.48)	Incidence	Number
Uzbekistan	2	1990-1999	1990	1999	18.89	11.18	27.14	1	5.059	0	***	1990–1999 18.89(11.18, 27.14)***	1990–1999	18.89 (11.18, 27.14)	Incidence	Number
Uzbekistan	2	1999-2009	1999	2009	2.67	1.60	3.74	1	5.202	0	***	1999–2009 2.67(1.60, 3.74)***	1999–2009	2.67 (1.60, 3.74)	Incidence	Number
Uzbekistan	2	2009-2019	2009	2019	2.67	1.60	3.74	1	5.202	0	***	2009–2019 2.67(1.60, 3.74)***	2009–2019	2.67 (1.60, 3.74)	Incidence	Number
Uzbekistan	2	2019-2021	2019	2021	-60.88	-76.29	-35.46	1	-3.869	0.001	**	2019–2021 -60.88(-76.29, -35.46)**	2019–2021	-60.88 (-76.29, -35.46)	Incidence	Number
Uzbekistan	2	1990-2019	1990	2019	7.45	5.07	9.89	1	6.279	0	***	1990, 2019 7.45(5.07, 9.89)***	1990, 2019	7.45 (5.07, 9.89)	Incidence	Number
Vanuatu	2	Full Range	1990	2021	-9.12	-10.70	-7.52	1	-10.708	0	***	1990–2021 -9.12(-10.70, -7.52)***	1990–2021	-9.12 (-10.70, -7.52)	Incidence	Number
Vanuatu	2	1990-1999	1990	1999	2.61	2.08	3.14	1	10.319	0	***	1990–1999 2.61(2.08, 3.14)***	1990–1999	2.61 (2.08, 3.14)	Incidence	Number
Vanuatu	2	1999-2009	1999	2009	2.61	2.08	3.14	1	10.319	0	***	1999–2009 2.61(2.08, 3.14)***	1999–2009	2.61 (2.08, 3.14)	Incidence	Number
Vanuatu	2	2009-2019	2009	2019	-1.99	-4.85	0.96	0	-1.326	0.185		2009–2019 -1.99(-4.85, 0.96)	2009–2019	-1.99 (-4.85, 0.96)	Incidence	Number
Vanuatu	2	2019-2021	2019	2021	-80.36	-84.43	-75.23	1	-14.469	0	***	2019–2021 -80.36(-84.43, -75.23)***	2019–2021	-80.36 (-84.43, -75.23)	Incidence	Number
Vanuatu	2	1990-2019	1990	2019	1	-0.09	2.11	0	1.793	0.073		1990, 2019 1.00(-0.09, 2.11)	1990, 2019	1.00 (-0.09, 2.11)	Incidence	Number
Venezuela (Bolivarian Republic of)	3	Full Range	1990	2021	-6.07	-7.37	-4.74	1	-8.748	0	***	1990–2021 -6.07(-7.37, -4.74)***	1990–2021	-6.07 (-7.37, -4.74)	Incidence	Number
Venezuela (Bolivarian Republic of)	3	1990-1999	1990	1999	2.13	1.74	2.52	1	11.394	0	***	1990–1999 2.13(1.74, 2.52)***	1990–1999	2.13 (1.74, 2.52)	Incidence	Number
Venezuela (Bolivarian Republic of)	3	1999-2009	1999	2009	2.13	1.74	2.52	1	11.394	0	***	1999–2009 2.13(1.74, 2.52)***	1999–2009	2.13 (1.74, 2.52)	Incidence	Number
Venezuela (Bolivarian Republic of)	3	2009-2019	2009	2019	1.44	-1.92	4.92	0	0.834	0.405		2009–2019 1.44(-1.92, 4.92)	2009–2019	1.44 (-1.92, 4.92)	Incidence	Number
Venezuela (Bolivarian Republic of)	3	2019-2021	2019	2021	-71.11	-74.89	-66.76	1	-18.406	0	***	2019–2021 -71.11(-74.89, -66.76)***	2019–2021	-71.11 (-74.89, -66.76)	Incidence	Number
Venezuela (Bolivarian Republic of)	3	1990-2019	1990	2019	1.89	0.69	3.11	1	3.091	0.002	**	1990, 2019 1.89(0.69, 3.11)**	1990, 2019	1.89 (0.69, 3.11)	Incidence	Number
Viet Nam	1	Full Range	1990	2021	-7.2	-8.50	-5.88	1	-10.351	0	***	1990–2021 -7.20(-8.50, -5.88)***	1990–2021	-7.20 (-8.50, -5.88)	Incidence	Number
Viet Nam	1	1990-1999	1990	1999	2.18	1.83	2.54	1	12.618	0	***	1990–1999 2.18(1.83, 2.54)***	1990–1999	2.18 (1.83, 2.54)	Incidence	Number
Viet Nam	1	1999-2009	1999	2009	2.18	1.83	2.54	1	12.618	0	***	1999–2009 2.18(1.83, 2.54)***	1999–2009	2.18 (1.83, 2.54)	Incidence	Number
Viet Nam	1	2009-2019	2009	2019	2.18	1.83	2.54	1	12.618	0	***	2009–2019 2.18(1.83, 2.54)***	2009–2019	2.18 (1.83, 2.54)	Incidence	Number
Viet Nam	1	2019-2021	2019	2021	-77.04	-81.64	-71.28	1	-13.487	0	***	2019–2021 -77.04(-81.64, -71.28)***	2019–2021	-77.04 (-81.64, -71.28)	Incidence	Number
Viet Nam	1	1990-2019	1990	2019	2.18	1.83	2.54	1	12.618	0	***	1990, 2019 2.18(1.83, 2.54)***	1990, 2019	2.18 (1.83, 2.54)	Incidence	Number
Yemen	3	Full Range	1990	2021	-2.38	-2.76	-1.99	1	-12.016	0	***	1990–2021 -2.38(-2.76, -1.99)***	1990–2021	-2.38 (-2.76, -1.99)	Incidence	Number
Yemen	3	1990-1999	1990	1999	1.89	1.43	2.36	1	8.026	0	***	1990–1999 1.89(1.43, 2.36)***	1990–1999	1.89 (1.43, 2.36)	Incidence	Number
Yemen	3	1999-2009	1999	2009	1.95	1.42	2.48	1	7.226	0	***	1999–2009 1.95(1.42, 2.48)***	1999–2009	1.95 (1.42, 2.48)	Incidence	Number
Yemen	3	2009-2019	2009	2019	5.11	4.87	5.35	1	45.488	0	***	2009–2019 5.11(4.87, 5.35)***	2009–2019	5.11 (4.87, 5.35)	Incidence	Number
Yemen	3	2019-2021	2019	2021	-55.18	-57.31	-52.95	1	-34.365	0	***	2019–2021 -55.18(-57.31, -52.95)***	2019–2021	-55.18 (-57.31, -52.95)	Incidence	Number
Yemen	3	1990-2019	1990	2019	3.01	2.73	3.29	1	21.056	0	***	1990, 2019 3.01(2.73, 3.29)***	1990, 2019	3.01 (2.73, 3.29)	Incidence	Number
Zambia	1	Full Range	1990	2021	-0.31	-1.23	0.62	0	-0.648	0.517		1990–2021 -0.31(-1.23, 0.62)	1990–2021	-0.31 (-1.23, 0.62)	Incidence	Number
Zambia	1	1990-1999	1990	1999	1.41	1.09	1.73	1	9.051	0	***	1990–1999 1.41(1.09, 1.73)***	1990–1999	1.41 (1.09, 1.73)	Incidence	Number
Zambia	1	1999-2009	1999	2009	1.41	1.09	1.73	1	9.051	0	***	1999–2009 1.41(1.09, 1.73)***	1999–2009	1.41 (1.09, 1.73)	Incidence	Number
Zambia	1	2009-2019	2009	2019	-0.36	-1.31	0.59	0	-0.746	0.456		2009–2019 -0.36(-1.31, 0.59)	2009–2019	-0.36 (-1.31, 0.59)	Incidence	Number
Zambia	1	2019-2021	2019	2021	-14.98	-22.76	-6.43	1	-3.474	0.002	**	2019–2021 -14.98(-22.76, -6.43)**	2019–2021	-14.98 (-22.76, -6.43)	Incidence	Number
Zambia	1	1990-2019	1990	2019	0.8	0.36	1.23	1	3.603	0	***	1990, 2019 0.80(0.36, 1.23)***	1990, 2019	0.80 (0.36, 1.23)	Incidence	Number
Zimbabwe	2	Full Range	1990	2021	-4.72	-7.95	-1.38	1	-2.75	0.006	**	1990–2021 -4.72(-7.95, -1.38)**	1990–2021	-4.72 (-7.95, -1.38)	Incidence	Number
Zimbabwe	2	1990-1999	1990	1999	9.68	6.50	12.95	1	6.483	0	***	1990–1999 9.68(6.50, 12.95)***	1990–1999	9.68 (6.50, 12.95)	Incidence	Number
Zimbabwe	2	1999-2009	1999	2009	2.71	0.58	4.88	1	2.502	0.012	*	1999–2009 2.71(0.58, 4.88)*	1999–2009	2.71 (0.58, 4.88)	Incidence	Number
Zimbabwe	2	2009-2019	2009	2019	-10.41	-14.01	-6.67	1	-5.262	0	***	2009–2019 -10.41(-14.01, -6.67)***	2009–2019	-10.41 (-14.01, -6.67)	Incidence	Number
Zimbabwe	2	2019-2021	2019	2021	-52.74	-65.47	-35.33	1	-4.932	0	***	2019–2021 -52.74(-65.47, -35.33)***	2019–2021	-52.74 (-65.47, -35.33)	Incidence	Number
Zimbabwe	2	1990-2019	1990	2019	0	-2.25	2.29	0	-0.002	0.998		1990, 2019 -0.00(-2.25, 2.29)	1990, 2019	-0.00 (-2.25, 2.29)	Incidence	Number
Afghanistan	3	Full Range	1990	2021	-3.72	-4.94	-2.48	1	-5.818	0	***	1990–2021 -3.72(-4.94, -2.48)***	1990–2021	-3.72 (-4.94, -2.48)	DALYs	Number
Afghanistan	3	1990-1999	1990	1999	6.52	2.81	10.37	1	3.493	0	***	1990–1999 6.52(2.81, 10.37)***	1990–1999	6.52 (2.81, 10.37)	DALYs	Number
Afghanistan	3	1999-2009	1999	2009	-1.34	-1.62	-1.06	1	-9.897	0	***	1999–2009 -1.34(-1.62, -1.06)***	1999–2009	-1.34 (-1.62, -1.06)	DALYs	Number
Afghanistan	3	2009-2019	2009	2019	-1.34	-1.62	-1.06	1	-9.897	0	***	2009–2019 -1.34(-1.62, -1.06)***	2009–2019	-1.34 (-1.62, -1.06)	DALYs	Number
Afghanistan	3	2019-2021	2019	2021	-52.11	-57.51	-46.02	1	-12.792	0	***	2019–2021 -52.11(-57.51, -46.02)***	2019–2021	-52.11 (-57.51, -46.02)	DALYs	Number
Afghanistan	3	1990-2019	1990	2019	1.03	-0.09	2.17	0	1.798	0.072		1990, 2019 1.03(-0.09, 2.17)	1990, 2019	1.03 (-0.09, 2.17)	DALYs	Number
Albania	5	Full Range	1990	2021	-18.2	-19.26	-17.12	1	-30.066	0	***	1990–2021 -18.20(-19.26, -17.12)***	1990–2021	-18.20 (-19.26, -17.12)	DALYs	Number
Albania	5	1990-1999	1990	1999	-13.24	-15.15	-11.30	1	-12.574	0	***	1990–1999 -13.24(-15.15, -11.30)***	1990–1999	-13.24 (-15.15, -11.30)	DALYs	Number
Albania	5	1999-2009	1999	2009	-9.84	-10.52	-9.15	1	-26.684	0	***	1999–2009 -9.84(-10.52, -9.15)***	1999–2009	-9.84 (-10.52, -9.15)	DALYs	Number
Albania	5	2009-2019	2009	2019	-11.31	-13.82	-8.72	1	-8.191	0	***	2009–2019 -11.31(-13.82, -8.72)***	2009–2019	-11.31 (-13.82, -8.72)	DALYs	Number
Albania	5	2019-2021	2019	2021	-74.22	-76.66	-71.53	1	-29.079	0	***	2019–2021 -74.22(-76.66, -71.53)***	2019–2021	-74.22 (-76.66, -71.53)	DALYs	Number
Albania	5	1990-2019	1990	2019	-11.41	-12.51	-10.30	1	-19.008	0	***	1990, 2019 -11.41(-12.51, -10.30)***	1990, 2019	-11.41 (-12.51, -10.30)	DALYs	Number
Algeria	4	Full Range	1990	2021	-5.94	-6.68	-5.19	1	-15.171	0	***	1990–2021 -5.94(-6.68, -5.19)***	1990–2021	-5.94 (-6.68, -5.19)	DALYs	Number
Algeria	4	1990-1999	1990	1999	-7.6	-8.36	-6.84	1	-18.864	0	***	1990–1999 -7.60(-8.36, -6.84)***	1990–1999	-7.60 (-8.36, -6.84)	DALYs	Number
Algeria	4	1999-2009	1999	2009	-1.98	-2.54	-1.42	1	-6.845	0	***	1999–2009 -1.98(-2.54, -1.42)***	1999–2009	-1.98 (-2.54, -1.42)	DALYs	Number
Algeria	4	2009-2019	2009	2019	6.23	4.64	7.84	1	7.846	0	***	2009–2019 6.23(4.64, 7.84)***	2009–2019	6.23 (4.64, 7.84)	DALYs	Number
Algeria	4	2019-2021	2019	2021	-54.88	-58.49	-50.95	1	-20.012	0	***	2019–2021 -54.88(-58.49, -50.95)***	2019–2021	-54.88 (-58.49, -50.95)	DALYs	Number
Algeria	4	1990-2019	1990	2019	-1.05	-1.70	-0.41	1	-3.18	0.001	**	1990, 2019 -1.05(-1.70, -0.41)**	1990, 2019	-1.05 (-1.70, -0.41)	DALYs	Number
American Samoa	2	Full Range	1990	2021	-2.52	-3.34	-1.69	1	-5.933	0	***	1990–2021 -2.52(-3.34, -1.69)***	1990–2021	-2.52 (-3.34, -1.69)	DALYs	Number
American Samoa	2	1990-1999	1990	1999	-3.2	-3.60	-2.81	1	-16.358	0	***	1990–1999 -3.20(-3.60, -2.81)***	1990–1999	-3.20 (-3.60, -2.81)	DALYs	Number
American Samoa	2	1999-2009	1999	2009	-1.81	-4.24	0.68	0	-1.433	0.152		1999–2009 -1.81(-4.24, 0.68)	1999–2009	-1.81 (-4.24, 0.68)	DALYs	Number
American Samoa	2	2009-2019	2009	2019	-2.59	-2.99	-2.19	1	-13.178	0	***	2009–2019 -2.59(-2.99, -2.19)***	2009–2019	-2.59 (-2.99, -2.19)	DALYs	Number
American Samoa	2	2019-2021	2019	2021	-2.59	-2.99	-2.19	1	-13.178	0	***	2019–2021 -2.59(-2.99, -2.19)***	2019–2021	-2.59 (-2.99, -2.19)	DALYs	Number
American Samoa	2	1990-2019	1990	2019	-2.51	-3.38	-1.64	1	-5.572	0	***	1990, 2019 -2.51(-3.38, -1.64)***	1990, 2019	-2.51 (-3.38, -1.64)	DALYs	Number
Andorra	2	Full Range	1990	2021	-14.87	-17.06	-12.61	1	-12.079	0	***	1990–2021 -14.87(-17.06, -12.61)***	1990–2021	-14.87 (-17.06, -12.61)	DALYs	Number
Andorra	2	1990-1999	1990	1999	-9.54	-10.38	-8.69	1	-22.188	0	***	1990–1999 -9.54(-10.38, -8.69)***	1990–1999	-9.54 (-10.38, -8.69)	DALYs	Number
Andorra	2	1999-2009	1999	2009	-9.54	-10.38	-8.69	1	-22.188	0	***	1999–2009 -9.54(-10.38, -8.69)***	1999–2009	-9.54 (-10.38, -8.69)	DALYs	Number
Andorra	2	2009-2019	2009	2019	-1.08	-4.69	2.66	0	-0.574	0.566		2009–2019 -1.08(-4.69, 2.66)	2009–2019	-1.08 (-4.69, 2.66)	DALYs	Number
Andorra	2	2019-2021	2019	2021	-77.42	-84.34	-67.44	1	-8.394	0	***	2019–2021 -77.42(-84.34, -67.44)***	2019–2021	-77.42 (-84.34, -67.44)	DALYs	Number
Andorra	2	1990-2019	1990	2019	-6.71	-8.03	-5.36	1	-9.5	0	***	1990, 2019 -6.71(-8.03, -5.36)***	1990, 2019	-6.71 (-8.03, -5.36)	DALYs	Number
Angola	3	Full Range	1990	2021	0.37	-0.97	1.73	0	0.536	0.592		1990–2021 0.37(-0.97, 1.73)	1990–2021	0.37 (-0.97, 1.73)	DALYs	Number
Angola	3	1990-1999	1990	1999	1.01	-1.70	3.79	0	0.724	0.469		1990–1999 1.01(-1.70, 3.79)	1990–1999	1.01 (-1.70, 3.79)	DALYs	Number
Angola	3	1999-2009	1999	2009	2.19	1.02	3.38	1	3.688	0	***	1999–2009 2.19(1.02, 3.38)***	1999–2009	2.19 (1.02, 3.38)	DALYs	Number
Angola	3	2009-2019	2009	2019	1.7	1.32	2.08	1	9.28	0	***	2009–2019 1.70(1.32, 2.08)***	2009–2019	1.70 (1.32, 2.08)	DALYs	Number
Angola	3	2019-2021	2019	2021	-16.54	-25.80	-6.12	1	-3.197	0.004	**	2019–2021 -16.54(-25.80, -6.12)**	2019–2021	-16.54 (-25.80, -6.12)	DALYs	Number
Angola	3	1990-2019	1990	2019	1.66	0.42	2.91	1	2.63	0.009	**	1990, 2019 1.66(0.42, 2.91)**	1990, 2019	1.66 (0.42, 2.91)	DALYs	Number
Antigua and Barbuda	1	Full Range	1990	2021	-11.59	-12.75	-10.41	1	-18.259	0	***	1990–2021 -11.59(-12.75, -10.41)***	1990–2021	-11.59 (-12.75, -10.41)	DALYs	Number
Antigua and Barbuda	1	1990-1999	1990	1999	1.98	1.65	2.31	1	12.257	0	***	1990–1999 1.98(1.65, 2.31)***	1990–1999	1.98 (1.65, 2.31)	DALYs	Number
Antigua and Barbuda	1	1999-2009	1999	2009	1.98	1.65	2.31	1	12.257	0	***	1999–2009 1.98(1.65, 2.31)***	1999–2009	1.98 (1.65, 2.31)	DALYs	Number
Antigua and Barbuda	1	2009-2019	2009	2019	1.98	1.65	2.31	1	12.257	0	***	2009–2019 1.98(1.65, 2.31)***	2009–2019	1.98 (1.65, 2.31)	DALYs	Number
Antigua and Barbuda	1	2019-2021	2019	2021	-88.84	-90.95	-86.25	1	-21.516	0	***	2019–2021 -88.84(-90.95, -86.25)***	2019–2021	-88.84 (-90.95, -86.25)	DALYs	Number
Antigua and Barbuda	1	1990-2019	1990	2019	1.98	1.65	2.31	1	12.257	0	***	1990, 2019 1.98(1.65, 2.31)***	1990, 2019	1.98 (1.65, 2.31)	DALYs	Number
Argentina	1	Full Range	1990	2021	-8.93	-10.15	-7.70	1	-13.618	0	***	1990–2021 -8.93(-10.15, -7.70)***	1990–2021	-8.93 (-10.15, -7.70)	DALYs	Number
Argentina	1	1990-1999	1990	1999	-0.64	-0.97	-0.31	1	-3.964	0	***	1990–1999 -0.64(-0.97, -0.31)***	1990–1999	-0.64 (-0.97, -0.31)	DALYs	Number
Argentina	1	1999-2009	1999	2009	-0.64	-0.97	-0.31	1	-3.964	0	***	1999–2009 -0.64(-0.97, -0.31)***	1999–2009	-0.64 (-0.97, -0.31)	DALYs	Number
Argentina	1	2009-2019	2009	2019	-0.64	-0.97	-0.31	1	-3.964	0	***	2009–2019 -0.64(-0.97, -0.31)***	2009–2019	-0.64 (-0.97, -0.31)	DALYs	Number
Argentina	1	2019-2021	2019	2021	-74.23	-79.18	-68.12	1	-13.064	0	***	2019–2021 -74.23(-79.18, -68.12)***	2019–2021	-74.23 (-79.18, -68.12)	DALYs	Number
Argentina	1	1990-2019	1990	2019	-0.64	-0.97	-0.31	1	-3.964	0	***	1990, 2019 -0.64(-0.97, -0.31)***	1990, 2019	-0.64 (-0.97, -0.31)	DALYs	Number
Armenia	3	Full Range	1990	2021	-2.41	-4.69	-0.09	1	-2.033	0.042	*	1990–2021 -2.41(-4.69, -0.09)*	1990–2021	-2.41 (-4.69, -0.09)	DALYs	Number
Armenia	3	1990-1999	1990	1999	-6.4	-10.89	-1.68	1	-2.635	0.008	**	1990–1999 -6.40(-10.89, -1.68)**	1990–1999	-6.40 (-10.89, -1.68)	DALYs	Number
Armenia	3	1999-2009	1999	2009	-1.15	-3.71	1.48	0	-0.862	0.389		1999–2009 -1.15(-3.71, 1.48)	1999–2009	-1.15 (-3.71, 1.48)	DALYs	Number
Armenia	3	2009-2019	2009	2019	1.71	-1.28	4.79	0	1.111	0.267		2009–2019 1.71(-1.28, 4.79)	2009–2019	1.71 (-1.28, 4.79)	DALYs	Number
Armenia	3	2019-2021	2019	2021	-10.25	-14.82	-5.43	1	-4.3	0	***	2019–2021 -10.25(-14.82, -5.43)***	2019–2021	-10.25 (-14.82, -5.43)	DALYs	Number
Armenia	3	1990-2019	1990	2019	-1.85	-4.16	0.51	0	-1.539	0.124		1990, 2019 -1.85(-4.16, 0.51)	1990, 2019	-1.85 (-4.16, 0.51)	DALYs	Number
Australia	5	Full Range	1990	2021	-13.82	-14.45	-13.18	1	-39.493	0	***	1990–2021 -13.82(-14.45, -13.18)***	1990–2021	-13.82 (-14.45, -13.18)	DALYs	Number
Australia	5	1990-1999	1990	1999	7.2	5.43	9.00	1	8.187	0	***	1990–1999 7.20(5.43, 9.00)***	1990–1999	7.20 (5.43, 9.00)	DALYs	Number
Australia	5	1999-2009	1999	2009	-2.57	-3.12	-2.02	1	-9.007	0	***	1999–2009 -2.57(-3.12, -2.02)***	1999–2009	-2.57 (-3.12, -2.02)	DALYs	Number
Australia	5	2009-2019	2009	2019	-0.07	-0.95	0.83	0	-0.146	0.884		2009–2019 -0.07(-0.95, 0.83)	2009–2019	-0.07 (-0.95, 0.83)	DALYs	Number
Australia	5	2019-2021	2019	2021	-91.67	-92.18	-91.12	1	-83.072	0	***	2019–2021 -91.67(-92.18, -91.12)***	2019–2021	-91.67 (-92.18, -91.12)	DALYs	Number
Australia	5	1990-2019	1990	2019	1.25	0.56	1.93	1	3.582	0	***	1990, 2019 1.25(0.56, 1.93)***	1990, 2019	1.25 (0.56, 1.93)	DALYs	Number
Austria	2	Full Range	1990	2021	-7.72	-9.74	-5.66	1	-7.13	0	***	1990–2021 -7.72(-9.74, -5.66)***	1990–2021	-7.72 (-9.74, -5.66)	DALYs	Number
Austria	2	1990-1999	1990	1999	2.5	1.54	3.47	1	5.425	0	***	1990–1999 2.50(1.54, 3.47)***	1990–1999	2.50 (1.54, 3.47)	DALYs	Number
Austria	2	1999-2009	1999	2009	2.5	1.54	3.47	1	5.425	0	***	1999–2009 2.50(1.54, 3.47)***	1999–2009	2.50 (1.54, 3.47)	DALYs	Number
Austria	2	2009-2019	2009	2019	-4.09	-6.83	-1.27	1	-2.971	0.007	**	2009–2019 -4.09(-6.83, -1.27)**	2009–2019	-4.09 (-6.83, -1.27)	DALYs	Number
Austria	2	2019-2021	2019	2021	-71.96	-79.60	-61.48	1	-8.26	0	***	2019–2021 -71.96(-79.60, -61.48)***	2019–2021	-71.96 (-79.60, -61.48)	DALYs	Number
Austria	2	1990-2019	1990	2019	0.18	-0.93	1.30	0	0.318	0.75		1990, 2019 0.18(-0.93, 1.30)	1990, 2019	0.18 (-0.93, 1.30)	DALYs	Number
Azerbaijan	1	Full Range	1990	2021	-7.33	-10.35	-4.21	1	-4.507	0	***	1990–2021 -7.33(-10.35, -4.21)***	1990–2021	-7.33 (-10.35, -4.21)	DALYs	Number
Azerbaijan	1	1990-1999	1990	1999	-4.41	-5.20	-3.62	1	-11.261	0	***	1990–1999 -4.41(-5.20, -3.62)***	1990–1999	-4.41 (-5.20, -3.62)	DALYs	Number
Azerbaijan	1	1999-2009	1999	2009	-4.41	-5.20	-3.62	1	-11.261	0	***	1999–2009 -4.41(-5.20, -3.62)***	1999–2009	-4.41 (-5.20, -3.62)	DALYs	Number
Azerbaijan	1	2009-2019	2009	2019	-4.41	-5.20	-3.62	1	-11.261	0	***	2009–2019 -4.41(-5.20, -3.62)***	2009–2019	-4.41 (-5.20, -3.62)	DALYs	Number
Azerbaijan	1	2019-2021	2019	2021	-40.9	-65.00	-0.20	1	-2.06	0.049	*	2019–2021 -40.90(-65.00, -0.20)*	2019–2021	-40.90 (-65.00, -0.20)	DALYs	Number
Azerbaijan	1	1990-2019	1990	2019	-4.41	-5.20	-3.62	1	-11.261	0	***	1990, 2019 -4.41(-5.20, -3.62)***	1990, 2019	-4.41 (-5.20, -3.62)	DALYs	Number
Bahamas	1	Full Range	1990	2021	-10.84	-12.20	-9.46	1	-14.632	0	***	1990–2021 -10.84(-12.20, -9.46)***	1990–2021	-10.84 (-12.20, -9.46)	DALYs	Number
Bahamas	1	1990-1999	1990	1999	0	-0.38	0.38	0	-0.006	0.995		1990–1999 -0.00(-0.38, 0.38)	1990–1999	-0.00 (-0.38, 0.38)	DALYs	Number
Bahamas	1	1999-2009	1999	2009	0	-0.38	0.38	0	-0.006	0.995		1999–2009 -0.00(-0.38, 0.38)	1999–2009	-0.00 (-0.38, 0.38)	DALYs	Number
Bahamas	1	2009-2019	2009	2019	0	-0.38	0.38	0	-0.006	0.995		2009–2019 -0.00(-0.38, 0.38)	2009–2019	-0.00 (-0.38, 0.38)	DALYs	Number
Bahamas	1	2019-2021	2019	2021	-83.12	-86.76	-78.47	1	-15.005	0	***	2019–2021 -83.12(-86.76, -78.47)***	2019–2021	-83.12 (-86.76, -78.47)	DALYs	Number
Bahamas	1	1990-2019	1990	2019	0	-0.38	0.38	0	-0.006	0.995		1990, 2019 -0.00(-0.38, 0.38)	1990, 2019	-0.00 (-0.38, 0.38)	DALYs	Number
Bahrain	5	Full Range	1990	2021	-3.87	-5.14	-2.58	1	-5.803	0	***	1990–2021 -3.87(-5.14, -2.58)***	1990–2021	-3.87 (-5.14, -2.58)	DALYs	Number
Bahrain	5	1990-1999	1990	1999	-0.35	-2.86	2.21	0	-0.274	0.784		1990–1999 -0.35(-2.86, 2.21)	1990–1999	-0.35 (-2.86, 2.21)	DALYs	Number
Bahrain	5	1999-2009	1999	2009	0.61	-2.14	3.44	0	0.431	0.666		1999–2009 0.61(-2.14, 3.44)	1999–2009	0.61 (-2.14, 3.44)	DALYs	Number
Bahrain	5	2009-2019	2009	2019	-0.36	-1.24	0.53	0	-0.86	0.403		2009–2019 -0.36(-1.24, 0.53)	2009–2019	-0.36 (-1.24, 0.53)	DALYs	Number
Bahrain	5	2019-2021	2019	2021	-45.55	-50.60	-39.98	1	-13.316	0	***	2019–2021 -45.55(-50.60, -39.98)***	2019–2021	-45.55 (-50.60, -39.98)	DALYs	Number
Bahrain	5	1990-2019	1990	2019	-0.02	-1.30	1.27	0	-0.036	0.971		1990, 2019 -0.02(-1.30, 1.27)	1990, 2019	-0.02 (-1.30, 1.27)	DALYs	Number
Bangladesh	1	Full Range	1990	2021	-8.35	-9.79	-6.88	1	-10.774	0	***	1990–2021 -8.35(-9.79, -6.88)***	1990–2021	-8.35 (-9.79, -6.88)	DALYs	Number
Bangladesh	1	1990-1999	1990	1999	-5.64	-6.01	-5.26	1	-30.222	0	***	1990–1999 -5.64(-6.01, -5.26)***	1990–1999	-5.64 (-6.01, -5.26)	DALYs	Number
Bangladesh	1	1999-2009	1999	2009	-5.64	-6.01	-5.26	1	-30.222	0	***	1999–2009 -5.64(-6.01, -5.26)***	1999–2009	-5.64 (-6.01, -5.26)	DALYs	Number
Bangladesh	1	2009-2019	2009	2019	-5.64	-6.01	-5.26	1	-30.222	0	***	2009–2019 -5.64(-6.01, -5.26)***	2009–2019	-5.64 (-6.01, -5.26)	DALYs	Number
Bangladesh	1	2019-2021	2019	2021	-39.97	-53.30	-22.84	1	-4.172	0	***	2019–2021 -39.97(-53.30, -22.84)***	2019–2021	-39.97 (-53.30, -22.84)	DALYs	Number
Bangladesh	1	1990-2019	1990	2019	-5.64	-6.01	-5.26	1	-30.222	0	***	1990, 2019 -5.64(-6.01, -5.26)***	1990, 2019	-5.64 (-6.01, -5.26)	DALYs	Number
Barbados	1	Full Range	1990	2021	-13.88	-15.81	-11.91	1	-12.936	0	***	1990–2021 -13.88(-15.81, -11.91)***	1990–2021	-13.88 (-15.81, -11.91)	DALYs	Number
Barbados	1	1990-1999	1990	1999	0.13	-0.43	0.70	0	0.48	0.635		1990–1999 0.13(-0.43, 0.70)	1990–1999	0.13 (-0.43, 0.70)	DALYs	Number
Barbados	1	1999-2009	1999	2009	0.13	-0.43	0.70	0	0.48	0.635		1999–2009 0.13(-0.43, 0.70)	1999–2009	0.13 (-0.43, 0.70)	DALYs	Number
Barbados	1	2009-2019	2009	2019	0.13	-0.43	0.70	0	0.48	0.635		2009–2019 0.13(-0.43, 0.70)	2009–2019	0.13 (-0.43, 0.70)	DALYs	Number
Barbados	1	2019-2021	2019	2021	-90.33	-93.24	-86.16	1	-13.376	0	***	2019–2021 -90.33(-93.24, -86.16)***	2019–2021	-90.33 (-93.24, -86.16)	DALYs	Number
Barbados	1	1990-2019	1990	2019	0.13	-0.43	0.70	0	0.48	0.635		1990, 2019 0.13(-0.43, 0.70)	1990, 2019	0.13 (-0.43, 0.70)	DALYs	Number
Belarus	3	Full Range	1990	2021	-9.13	-12.24	-5.91	1	-5.389	0	***	1990–2021 -9.13(-12.24, -5.91)***	1990–2021	-9.13 (-12.24, -5.91)	DALYs	Number
Belarus	3	1990-1999	1990	1999	-10.62	-12.89	-8.31	1	-9.117	0	***	1990–1999 -10.62(-12.89, -8.31)***	1990–1999	-10.62 (-12.89, -8.31)	DALYs	Number
Belarus	3	1999-2009	1999	2009	1.5	-5.57	9.10	0	0.403	0.687		1999–2009 1.50(-5.57, 9.10)	1999–2009	1.50 (-5.57, 9.10)	DALYs	Number
Belarus	3	2009-2019	2009	2019	-8.47	-10.27	-6.63	1	-9.238	0	***	2009–2019 -8.47(-10.27, -6.63)***	2009–2019	-8.47 (-10.27, -6.63)	DALYs	Number
Belarus	3	2019-2021	2019	2021	-45.71	-62.87	-20.60	1	-3.342	0.003	**	2019–2021 -45.71(-62.87, -20.60)**	2019–2021	-45.71 (-62.87, -20.60)	DALYs	Number
Belarus	3	1990-2019	1990	2019	-5.85	-8.43	-3.19	1	-4.239	0	***	1990, 2019 -5.85(-8.43, -3.19)***	1990, 2019	-5.85 (-8.43, -3.19)	DALYs	Number
Belgium	3	Full Range	1990	2021	-9.16	-11.11	-7.17	1	-8.694	0	***	1990–2021 -9.16(-11.11, -7.17)***	1990–2021	-9.16 (-11.11, -7.17)	DALYs	Number
Belgium	3	1990-1999	1990	1999	4.56	3.03	6.12	1	6.271	0	***	1990–1999 4.56(3.03, 6.12)***	1990–1999	4.56 (3.03, 6.12)	DALYs	Number
Belgium	3	1999-2009	1999	2009	-9.14	-9.77	-8.51	1	-27.034	0	***	1999–2009 -9.14(-9.77, -8.51)***	1999–2009	-9.14 (-9.77, -8.51)	DALYs	Number
Belgium	3	2009-2019	2009	2019	-3.37	-8.45	2.00	0	-1.243	0.214		2009–2019 -3.37(-8.45, 2.00)	2009–2019	-3.37 (-8.45, 2.00)	DALYs	Number
Belgium	3	2019-2021	2019	2021	-64.64	-70.76	-57.24	1	-11.377	0	***	2019–2021 -64.64(-70.76, -57.24)***	2019–2021	-64.64 (-70.76, -57.24)	DALYs	Number
Belgium	3	1990-2019	1990	2019	-3.06	-4.94	-1.14	1	-3.105	0.002	**	1990, 2019 -3.06(-4.94, -1.14)**	1990, 2019	-3.06 (-4.94, -1.14)	DALYs	Number
Belize	1	Full Range	1990	2021	-10.91	-12.00	-9.81	1	-18.447	0	***	1990–2021 -10.91(-12.00, -9.81)***	1990–2021	-10.91 (-12.00, -9.81)	DALYs	Number
Belize	1	1990-1999	1990	1999	3.95	3.64	4.27	1	26.095	0	***	1990–1999 3.95(3.64, 4.27)***	1990–1999	3.95 (3.64, 4.27)	DALYs	Number
Belize	1	1999-2009	1999	2009	3.95	3.64	4.27	1	26.095	0	***	1999–2009 3.95(3.64, 4.27)***	1999–2009	3.95 (3.64, 4.27)	DALYs	Number
Belize	1	2009-2019	2009	2019	3.95	3.64	4.27	1	26.095	0	***	2009–2019 3.95(3.64, 4.27)***	2009–2019	3.95 (3.64, 4.27)	DALYs	Number
Belize	1	2019-2021	2019	2021	-90.49	-92.17	-88.45	1	-24.856	0	***	2019–2021 -90.49(-92.17, -88.45)***	2019–2021	-90.49 (-92.17, -88.45)	DALYs	Number
Belize	1	1990-2019	1990	2019	3.95	3.64	4.27	1	26.095	0	***	1990, 2019 3.95(3.64, 4.27)***	1990, 2019	3.95 (3.64, 4.27)	DALYs	Number
Benin	4	Full Range	1990	2021	-3.13	-4.01	-2.25	1	-6.883	0	***	1990–2021 -3.13(-4.01, -2.25)***	1990–2021	-3.13 (-4.01, -2.25)	DALYs	Number
Benin	4	1990-1999	1990	1999	-2.36	-3.62	-1.08	1	-3.585	0	***	1990–1999 -2.36(-3.62, -1.08)***	1990–1999	-2.36 (-3.62, -1.08)	DALYs	Number
Benin	4	1999-2009	1999	2009	0.31	-0.01	0.63	0	2.064	0.054		1999–2009 0.31(-0.01, 0.63)	1999–2009	0.31 (-0.01, 0.63)	DALYs	Number
Benin	4	2009-2019	2009	2019	1.77	-0.22	3.79	0	1.74	0.082		2009–2019 1.77(-0.22, 3.79)	2009–2019	1.77 (-0.22, 3.79)	DALYs	Number
Benin	4	2019-2021	2019	2021	-38.68	-43.56	-33.38	1	-12.386	0	***	2019–2021 -38.68(-43.56, -33.38)***	2019–2021	-38.68 (-43.56, -33.38)	DALYs	Number
Benin	4	1990-2019	1990	2019	-0.03	-0.83	0.78	0	-0.07	0.944		1990, 2019 -0.03(-0.83, 0.78)	1990, 2019	-0.03 (-0.83, 0.78)	DALYs	Number
Bermuda	0	Full Range	1990	2021	-4.73	-7.52	-1.86	1	-3.336	0.002	**	1990–2021 -4.73(-7.52, -1.86)**	1990–2021	-4.73 (-7.52, -1.86)	DALYs	Number
Bermuda	0	1990-1999	1990	1999	-4.73	-7.52	-1.86	1	-3.336	0.002	**	1990–1999 -4.73(-7.52, -1.86)**	1990–1999	-4.73 (-7.52, -1.86)	DALYs	Number
Bermuda	0	1999-2009	1999	2009	-4.73	-7.52	-1.86	1	-3.336	0.002	**	1999–2009 -4.73(-7.52, -1.86)**	1999–2009	-4.73 (-7.52, -1.86)	DALYs	Number
Bermuda	0	2009-2019	2009	2019	-4.73	-7.52	-1.86	1	-3.336	0.002	**	2009–2019 -4.73(-7.52, -1.86)**	2009–2019	-4.73 (-7.52, -1.86)	DALYs	Number
Bermuda	0	2019-2021	2019	2021	-4.73	-7.52	-1.86	1	-3.336	0.002	**	2019–2021 -4.73(-7.52, -1.86)**	2019–2021	-4.73 (-7.52, -1.86)	DALYs	Number
Bermuda	0	1990-2019	1990	2019	-4.73	-7.52	-1.86	1	-3.336	0.002	**	1990, 2019 -4.73(-7.52, -1.86)**	1990, 2019	-4.73 (-7.52, -1.86)	DALYs	Number
Bhutan	3	Full Range	1990	2021	-12.53	-14.50	-10.51	1	-11.513	0	***	1990–2021 -12.53(-14.50, -10.51)***	1990–2021	-12.53 (-14.50, -10.51)	DALYs	Number
Bhutan	3	1990-1999	1990	1999	-5.82	-7.01	-4.62	1	-9.843	0	***	1990–1999 -5.82(-7.01, -4.62)***	1990–1999	-5.82 (-7.01, -4.62)	DALYs	Number
Bhutan	3	1999-2009	1999	2009	-14.7	-18.11	-11.16	1	-7.655	0	***	1999–2009 -14.70(-18.11, -11.16)***	1999–2009	-14.70 (-18.11, -11.16)	DALYs	Number
Bhutan	3	2009-2019	2009	2019	-14.79	-19.24	-10.10	1	-5.852	0	***	2009–2019 -14.79(-19.24, -10.10)***	2009–2019	-14.79 (-19.24, -10.10)	DALYs	Number
Bhutan	3	2019-2021	2019	2021	-18.92	-21.27	-16.49	1	-14.79	0	***	2019–2021 -18.92(-21.27, -16.49)***	2019–2021	-18.92 (-21.27, -16.49)	DALYs	Number
Bhutan	3	1990-2019	1990	2019	-12.07	-14.14	-9.95	1	-10.581	0	***	1990, 2019 -12.07(-14.14, -9.95)***	1990, 2019	-12.07 (-14.14, -9.95)	DALYs	Number
Bolivia (Plurinational State of)	2	Full Range	1990	2021	-14.92	-15.96	-13.87	1	-25.824	0	***	1990–2021 -14.92(-15.96, -13.87)***	1990–2021	-14.92 (-15.96, -13.87)	DALYs	Number
Bolivia (Plurinational State of)	2	1990-1999	1990	1999	-5.62	-6.07	-5.16	1	-24.927	0	***	1990–1999 -5.62(-6.07, -5.16)***	1990–1999	-5.62 (-6.07, -5.16)	DALYs	Number
Bolivia (Plurinational State of)	2	1999-2009	1999	2009	-5.62	-6.07	-5.16	1	-24.927	0	***	1999–2009 -5.62(-6.07, -5.16)***	1999–2009	-5.62 (-6.07, -5.16)	DALYs	Number
Bolivia (Plurinational State of)	2	2009-2019	2009	2019	-2.64	-4.22	-1.05	1	-3.228	0.001	**	2009–2019 -2.64(-4.22, -1.05)**	2009–2019	-2.64 (-4.22, -1.05)	DALYs	Number
Bolivia (Plurinational State of)	2	2019-2021	2019	2021	-83.83	-86.42	-80.74	1	-21.548	0	***	2019–2021 -83.83(-86.42, -80.74)***	2019–2021	-83.83 (-86.42, -80.74)	DALYs	Number
Bolivia (Plurinational State of)	2	1990-2019	1990	2019	-4.6	-5.21	-3.99	1	-14.366	0	***	1990, 2019 -4.60(-5.21, -3.99)***	1990, 2019	-4.60 (-5.21, -3.99)	DALYs	Number
Bosnia and Herzegovina	4	Full Range	1990	2021	-10.11	-11.34	-8.87	1	-15.194	0	***	1990–2021 -10.11(-11.34, -8.87)***	1990–2021	-10.11 (-11.34, -8.87)	DALYs	Number
Bosnia and Herzegovina	4	1990-1999	1990	1999	-9.41	-11.66	-7.11	1	-7.714	0	***	1990–1999 -9.41(-11.66, -7.11)***	1990–1999	-9.41 (-11.66, -7.11)	DALYs	Number
Bosnia and Herzegovina	4	1999-2009	1999	2009	-6.56	-7.33	-5.78	1	-16.04	0	***	1999–2009 -6.56(-7.33, -5.78)***	1999–2009	-6.56 (-7.33, -5.78)	DALYs	Number
Bosnia and Herzegovina	4	2009-2019	2009	2019	4.13	2.25	6.04	1	4.346	0	***	2009–2019 4.13(2.25, 6.04)***	2009–2019	4.13 (2.25, 6.04)	DALYs	Number
Bosnia and Herzegovina	4	2019-2021	2019	2021	-65.73	-70.31	-60.44	1	-15.677	0	***	2019–2021 -65.73(-70.31, -60.44)***	2019–2021	-65.73 (-70.31, -60.44)	DALYs	Number
Bosnia and Herzegovina	4	1990-2019	1990	2019	-3.93	-5.03	-2.83	1	-6.873	0	***	1990, 2019 -3.93(-5.03, -2.83)***	1990, 2019	-3.93 (-5.03, -2.83)	DALYs	Number
Botswana	4	Full Range	1990	2021	-4.24	-10.19	2.11	0	-1.323	0.186		1990–2021 -4.24(-10.19, 2.11)	1990–2021	-4.24 (-10.19, 2.11)	DALYs	Number
Botswana	4	1990-1999	1990	1999	1.57	-8.95	13.30	0	0.279	0.78		1990–1999 1.57(-8.95, 13.30)	1990–1999	1.57 (-8.95, 13.30)	DALYs	Number
Botswana	4	1999-2009	1999	2009	-1.97	-9.18	5.81	0	-0.51	0.61		1999–2009 -1.97(-9.18, 5.81)	1999–2009	-1.97 (-9.18, 5.81)	DALYs	Number
Botswana	4	2009-2019	2009	2019	3.23	-5.09	12.27	0	0.741	0.458		2009–2019 3.23(-5.09, 12.27)	2009–2019	3.23 (-5.09, 12.27)	DALYs	Number
Botswana	4	2019-2021	2019	2021	-55.11	-69.30	-34.38	1	-4.431	0	***	2019–2021 -55.11(-69.30, -34.38)***	2019–2021	-55.11 (-69.30, -34.38)	DALYs	Number
Botswana	4	1990-2019	1990	2019	0.9	-4.91	7.06	0	0.295	0.768		1990, 2019 0.90(-4.91, 7.06)	1990, 2019	0.90 (-4.91, 7.06)	DALYs	Number
Brazil	4	Full Range	1990	2021	-4.62	-5.34	-3.89	1	-12.224	0	***	1990–2021 -4.62(-5.34, -3.89)***	1990–2021	-4.62 (-5.34, -3.89)	DALYs	Number
Brazil	4	1990-1999	1990	1999	-5.74	-6.39	-5.07	1	-16.537	0	***	1990–1999 -5.74(-6.39, -5.07)***	1990–1999	-5.74 (-6.39, -5.07)	DALYs	Number
Brazil	4	1999-2009	1999	2009	-9.37	-10.81	-7.90	1	-12.026	0	***	1999–2009 -9.37(-10.81, -7.90)***	1999–2009	-9.37 (-10.81, -7.90)	DALYs	Number
Brazil	4	2009-2019	2009	2019	15.12	14.45	15.80	1	50.705	0	***	2009–2019 15.12(14.45, 15.80)***	2009–2019	15.12 (14.45, 15.80)	DALYs	Number
Brazil	4	2019-2021	2019	2021	-49.31	-52.97	-45.36	1	-19.042	0	***	2019–2021 -49.31(-52.97, -45.36)***	2019–2021	-49.31 (-52.97, -45.36)	DALYs	Number
Brazil	4	1990-2019	1990	2019	-0.37	-1.01	0.28	0	-1.11	0.267		1990, 2019 -0.37(-1.01, 0.28)	1990, 2019	-0.37 (-1.01, 0.28)	DALYs	Number
Brunei Darussalam	1	Full Range	1990	2021	-12.75	-14.91	-10.54	1	-10.676	0	***	1990–2021 -12.75(-14.91, -10.54)***	1990–2021	-12.75 (-14.91, -10.54)	DALYs	Number
Brunei Darussalam	1	1990-1999	1990	1999	-1.33	-1.95	-0.72	1	-4.435	0	***	1990–1999 -1.33(-1.95, -0.72)***	1990–1999	-1.33 (-1.95, -0.72)	DALYs	Number
Brunei Darussalam	1	1999-2009	1999	2009	-1.33	-1.95	-0.72	1	-4.435	0	***	1999–2009 -1.33(-1.95, -0.72)***	1999–2009	-1.33 (-1.95, -0.72)	DALYs	Number
Brunei Darussalam	1	2009-2019	2009	2019	-1.33	-1.95	-0.72	1	-4.435	0	***	2009–2019 -1.33(-1.95, -0.72)***	2009–2019	-1.33 (-1.95, -0.72)	DALYs	Number
Brunei Darussalam	1	2019-2021	2019	2021	-85.33	-90.13	-78.20	1	-9.94	0	***	2019–2021 -85.33(-90.13, -78.20)***	2019–2021	-85.33 (-90.13, -78.20)	DALYs	Number
Brunei Darussalam	1	1990-2019	1990	2019	-1.33	-1.95	-0.72	1	-4.435	0	***	1990, 2019 -1.33(-1.95, -0.72)***	1990, 2019	-1.33 (-1.95, -0.72)	DALYs	Number
Bulgaria	1	Full Range	1990	2021	-9.65	-11.16	-8.12	1	-11.819	0	***	1990–2021 -9.65(-11.16, -8.12)***	1990–2021	-9.65 (-11.16, -8.12)	DALYs	Number
Bulgaria	1	1990-1999	1990	1999	2.14	1.71	2.56	1	10.383	0	***	1990–1999 2.14(1.71, 2.56)***	1990–1999	2.14 (1.71, 2.56)	DALYs	Number
Bulgaria	1	1999-2009	1999	2009	2.14	1.71	2.56	1	10.383	0	***	1999–2009 2.14(1.71, 2.56)***	1999–2009	2.14 (1.71, 2.56)	DALYs	Number
Bulgaria	1	2009-2019	2009	2019	2.14	1.71	2.56	1	10.383	0	***	2009–2019 2.14(1.71, 2.56)***	2009–2019	2.14 (1.71, 2.56)	DALYs	Number
Bulgaria	1	2019-2021	2019	2021	-84.73	-88.30	-80.08	1	-14.484	0	***	2019–2021 -84.73(-88.30, -80.08)***	2019–2021	-84.73 (-88.30, -80.08)	DALYs	Number
Bulgaria	1	1990-2019	1990	2019	2.14	1.71	2.56	1	10.383	0	***	1990, 2019 2.14(1.71, 2.56)***	1990, 2019	2.14 (1.71, 2.56)	DALYs	Number
Burkina Faso	4	Full Range	1990	2021	-5.59	-6.31	-4.87	1	-14.731	0	***	1990–2021 -5.59(-6.31, -4.87)***	1990–2021	-5.59 (-6.31, -4.87)	DALYs	Number
Burkina Faso	4	1990-1999	1990	1999	1.09	0.39	1.80	1	3.259	0.004	**	1990–1999 1.09(0.39, 1.80)**	1990–1999	1.09 (0.39, 1.80)	DALYs	Number
Burkina Faso	4	1999-2009	1999	2009	-7.72	-9.14	-6.29	1	-10.2	0	***	1999–2009 -7.72(-9.14, -6.29)***	1999–2009	-7.72 (-9.14, -6.29)	DALYs	Number
Burkina Faso	4	2009-2019	2009	2019	-0.66	-1.44	0.13	0	-1.635	0.102		2009–2019 -0.66(-1.44, 0.13)	2009–2019	-0.66 (-1.44, 0.13)	DALYs	Number
Burkina Faso	4	2019-2021	2019	2021	-39.7	-44.16	-34.89	1	-13.834	0	***	2019–2021 -39.70(-44.16, -34.89)***	2019–2021	-39.70 (-44.16, -34.89)	DALYs	Number
Burkina Faso	4	1990-2019	1990	2019	-2.63	-3.26	-1.99	1	-7.998	0	***	1990, 2019 -2.63(-3.26, -1.99)***	1990, 2019	-2.63 (-3.26, -1.99)	DALYs	Number
Burundi	3	Full Range	1990	2021	-5.57	-6.85	-4.27	1	-8.232	0	***	1990–2021 -5.57(-6.85, -4.27)***	1990–2021	-5.57 (-6.85, -4.27)	DALYs	Number
Burundi	3	1990-1999	1990	1999	-0.07	-0.69	0.56	0	-0.241	0.812		1990–1999 -0.07(-0.69, 0.56)	1990–1999	-0.07 (-0.69, 0.56)	DALYs	Number
Burundi	3	1999-2009	1999	2009	-5.32	-6.37	-4.26	1	-9.651	0	***	1999–2009 -5.32(-6.37, -4.26)***	1999–2009	-5.32 (-6.37, -4.26)	DALYs	Number
Burundi	3	2009-2019	2009	2019	-5.25	-7.21	-3.25	1	-5.058	0	***	2009–2019 -5.25(-7.21, -3.25)***	2009–2019	-5.25 (-7.21, -3.25)	DALYs	Number
Burundi	3	2019-2021	2019	2021	-28.98	-39.66	-16.39	1	-4.362	0	***	2019–2021 -28.98(-39.66, -16.39)***	2019–2021	-28.98 (-39.66, -16.39)	DALYs	Number
Burundi	3	1990-2019	1990	2019	-3.7	-4.66	-2.73	1	-7.369	0	***	1990, 2019 -3.70(-4.66, -2.73)***	1990, 2019	-3.70 (-4.66, -2.73)	DALYs	Number
Cabo Verde	5	Full Range	1990	2021	-10.17	-12.03	-8.27	1	-10.059	0	***	1990–2021 -10.17(-12.03, -8.27)***	1990–2021	-10.17 (-12.03, -8.27)	DALYs	Number
Cabo Verde	5	1990-1999	1990	1999	-1.99	-6.32	2.54	0	-0.873	0.383		1990–1999 -1.99(-6.32, 2.54)	1990–1999	-1.99 (-6.32, 2.54)	DALYs	Number
Cabo Verde	5	1999-2009	1999	2009	0.08	-3.60	3.89	0	0.04	0.968		1999–2009 0.08(-3.60, 3.89)	1999–2009	0.08 (-3.60, 3.89)	DALYs	Number
Cabo Verde	5	2009-2019	2009	2019	-19.82	-21.40	-18.21	1	-21.757	0	***	2009–2019 -19.82(-21.40, -18.21)***	2009–2019	-19.82 (-21.40, -18.21)	DALYs	Number
Cabo Verde	5	2019-2021	2019	2021	-37.57	-41.41	-33.48	1	-15.819	0	***	2019–2021 -37.57(-41.41, -33.48)***	2019–2021	-37.57 (-41.41, -33.48)	DALYs	Number
Cabo Verde	5	1990-2019	1990	2019	-7.89	-9.82	-5.91	1	-7.587	0	***	1990, 2019 -7.89(-9.82, -5.91)***	1990, 2019	-7.89 (-9.82, -5.91)	DALYs	Number
Cambodia	1	Full Range	1990	2021	-13.49	-15.37	-11.56	1	-12.919	0	***	1990–2021 -13.49(-15.37, -11.56)***	1990–2021	-13.49 (-15.37, -11.56)	DALYs	Number
Cambodia	1	1990-1999	1990	1999	-4.38	-4.90	-3.85	1	-16.827	0	***	1990–1999 -4.38(-4.90, -3.85)***	1990–1999	-4.38 (-4.90, -3.85)	DALYs	Number
Cambodia	1	1999-2009	1999	2009	-4.38	-4.90	-3.85	1	-16.827	0	***	1999–2009 -4.38(-4.90, -3.85)***	1999–2009	-4.38 (-4.90, -3.85)	DALYs	Number
Cambodia	1	2009-2019	2009	2019	-4.38	-4.90	-3.85	1	-16.827	0	***	2009–2019 -4.38(-4.90, -3.85)***	2009–2019	-4.38 (-4.90, -3.85)	DALYs	Number
Cambodia	1	2019-2021	2019	2021	-79.74	-85.69	-71.31	1	-9.42	0	***	2019–2021 -79.74(-85.69, -71.31)***	2019–2021	-79.74 (-85.69, -71.31)	DALYs	Number
Cambodia	1	1990-2019	1990	2019	-4.38	-4.90	-3.85	1	-16.827	0	***	1990, 2019 -4.38(-4.90, -3.85)***	1990, 2019	-4.38 (-4.90, -3.85)	DALYs	Number
Cameroon	3	Full Range	1990	2021	-1.96	-2.38	-1.53	1	-8.874	0	***	1990–2021 -1.96(-2.38, -1.53)***	1990–2021	-1.96 (-2.38, -1.53)	DALYs	Number
Cameroon	3	1990-1999	1990	1999	2.72	2.29	3.16	1	13.233	0	***	1990–1999 2.72(2.29, 3.16)***	1990–1999	2.72 (2.29, 3.16)	DALYs	Number
Cameroon	3	1999-2009	1999	2009	-1.18	-1.86	-0.49	1	-3.359	0.001	**	1999–2009 -1.18(-1.86, -0.49)**	1999–2009	-1.18 (-1.86, -0.49)	DALYs	Number
Cameroon	3	2009-2019	2009	2019	2.4	2.08	2.73	1	15.406	0	***	2009–2019 2.40(2.08, 2.73)***	2009–2019	2.40 (2.08, 2.73)	DALYs	Number
Cameroon	3	2019-2021	2019	2021	-38.51	-41.76	-35.08	1	-18.65	0	***	2019–2021 -38.51(-41.76, -35.08)***	2019–2021	-38.51 (-41.76, -35.08)	DALYs	Number
Cameroon	3	1990-2019	1990	2019	1.25	0.94	1.56	1	7.987	0	***	1990, 2019 1.25(0.94, 1.56)***	1990, 2019	1.25 (0.94, 1.56)	DALYs	Number
Canada	3	Full Range	1990	2021	-6.95	-10.42	-3.34	1	-3.708	0	***	1990–2021 -6.95(-10.42, -3.34)***	1990–2021	-6.95 (-10.42, -3.34)	DALYs	Number
Canada	3	1990-1999	1990	1999	1.04	-3.35	5.63	0	0.456	0.649		1990–1999 1.04(-3.35, 5.63)	1990–1999	1.04 (-3.35, 5.63)	DALYs	Number
Canada	3	1999-2009	1999	2009	-2.96	-7.76	2.09	0	-1.162	0.245		1999–2009 -2.96(-7.76, 2.09)	1999–2009	-2.96 (-7.76, 2.09)	DALYs	Number
Canada	3	2009-2019	2009	2019	7.82	5.47	10.23	1	7.089	0	***	2009–2019 7.82(5.47, 10.23)***	2009–2019	7.82 (5.47, 10.23)	DALYs	Number
Canada	3	2019-2021	2019	2021	-75.07	-84.44	-60.05	1	-6.128	0	***	2019–2021 -75.07(-84.44, -60.05)***	2019–2021	-75.07 (-84.44, -60.05)	DALYs	Number
Canada	3	1990-2019	1990	2019	1.9	-0.79	4.66	0	1.377	0.169		1990, 2019 1.90(-0.79, 4.66)	1990, 2019	1.90 (-0.79, 4.66)	DALYs	Number
Central African Republic	5	Full Range	1990	2021	1.2	0.01	2.39	1	1.979	0.048	*	1990–2021 1.20(0.01, 2.39)*	1990–2021	1.20 (0.01, 2.39)	DALYs	Number
Central African Republic	5	1990-1999	1990	1999	3.37	1.08	5.70	1	2.907	0.004	**	1990–1999 3.37(1.08, 5.70)**	1990–1999	3.37 (1.08, 5.70)	DALYs	Number
Central African Republic	5	1999-2009	1999	2009	1.81	0.77	2.86	1	3.433	0.001	**	1999–2009 1.81(0.77, 2.86)**	1999–2009	1.81 (0.77, 2.86)	DALYs	Number
Central African Republic	5	2009-2019	2009	2019	2.42	0.29	4.59	1	2.234	0.025	*	2009–2019 2.42(0.29, 4.59)*	2009–2019	2.42 (0.29, 4.59)	DALYs	Number
Central African Republic	5	2019-2021	2019	2021	-15.98	-24.13	-6.95	1	-3.637	0.002	**	2019–2021 -15.98(-24.13, -6.95)**	2019–2021	-15.98 (-24.13, -6.95)	DALYs	Number
Central African Republic	5	1990-2019	1990	2019	2.5	1.40	3.61	1	4.49	0	***	1990, 2019 2.50(1.40, 3.61)***	1990, 2019	2.50 (1.40, 3.61)	DALYs	Number
Chad	2	Full Range	1990	2021	-0.19	-0.90	0.51	0	-0.538	0.591		1990–2021 -0.19(-0.90, 0.51)	1990–2021	-0.19 (-0.90, 0.51)	DALYs	Number
Chad	2	1990-1999	1990	1999	4.04	3.47	4.61	1	14.982	0	***	1990–1999 4.04(3.47, 4.61)***	1990–1999	4.04 (3.47, 4.61)	DALYs	Number
Chad	2	1999-2009	1999	2009	2.39	2.06	2.73	1	14.26	0	***	1999–2009 2.39(2.06, 2.73)***	1999–2009	2.39 (2.06, 2.73)	DALYs	Number
Chad	2	2009-2019	2009	2019	1.31	0.87	1.76	1	6.115	0	***	2009–2019 1.31(0.87, 1.76)***	2009–2019	1.31 (0.87, 1.76)	DALYs	Number
Chad	2	2019-2021	2019	2021	-32.41	-39.09	-25.00	1	-7.768	0	***	2019–2021 -32.41(-39.09, -25.00)***	2019–2021	-32.41 (-39.09, -25.00)	DALYs	Number
Chad	2	1990-2019	1990	2019	2.52	2.19	2.86	1	14.942	0	***	1990, 2019 2.52(2.19, 2.86)***	1990, 2019	2.52 (2.19, 2.86)	DALYs	Number
Chile	1	Full Range	1990	2021	-9.62	-12.48	-6.67	1	-6.165	0	***	1990–2021 -9.62(-12.48, -6.67)***	1990–2021	-9.62 (-12.48, -6.67)	DALYs	Number
Chile	1	1990-1999	1990	1999	1.47	0.36	2.59	1	2.721	0.011	*	1990–1999 1.47(0.36, 2.59)*	1990–1999	1.47 (0.36, 2.59)	DALYs	Number
Chile	1	1999-2009	1999	2009	1.47	0.36	2.59	1	2.721	0.011	*	1999–2009 1.47(0.36, 2.59)*	1999–2009	1.47 (0.36, 2.59)	DALYs	Number
Chile	1	2009-2019	2009	2019	-9.97	-12.90	-6.94	1	-6.213	0	***	2009–2019 -9.97(-12.90, -6.94)***	2009–2019	-9.97 (-12.90, -6.94)	DALYs	Number
Chile	1	2019-2021	2019	2021	-69.32	-78.00	-57.22	1	-7.293	0	***	2019–2021 -69.32(-78.00, -57.22)***	2019–2021	-69.32 (-78.00, -57.22)	DALYs	Number
Chile	1	1990-2019	1990	2019	-2.63	-4.07	-1.17	1	-3.501	0	***	1990, 2019 -2.63(-4.07, -1.17)***	1990, 2019	-2.63 (-4.07, -1.17)	DALYs	Number
China	3	Full Range	1990	2021	-7.75	-10.26	-5.16	1	-5.722	0	***	1990–2021 -7.75(-10.26, -5.16)***	1990–2021	-7.75 (-10.26, -5.16)	DALYs	Number
China	3	1990-1999	1990	1999	-7.35	-11.30	-3.22	1	-3.432	0.001	**	1990–1999 -7.35(-11.30, -3.22)**	1990–1999	-7.35 (-11.30, -3.22)	DALYs	Number
China	3	1999-2009	1999	2009	-6.46	-12.71	0.24	0	-1.891	0.059		1999–2009 -6.46(-12.71, 0.24)	1999–2009	-6.46 (-12.71, 0.24)	DALYs	Number
China	3	2009-2019	2009	2019	-9.1	-10.98	-7.18	1	-9.482	0	***	2009–2019 -9.10(-10.98, -7.18)***	2009–2019	-9.10 (-10.98, -7.18)	DALYs	Number
China	3	2019-2021	2019	2021	-9.1	-10.98	-7.18	1	-9.482	0	***	2019–2021 -9.10(-10.98, -7.18)***	2019–2021	-9.10 (-10.98, -7.18)	DALYs	Number
China	3	1990-2019	1990	2019	-7.65	-10.31	-4.92	1	-5.348	0	***	1990, 2019 -7.65(-10.31, -4.92)***	1990, 2019	-7.65 (-10.31, -4.92)	DALYs	Number
Colombia	4	Full Range	1990	2021	-6.08	-6.49	-5.68	1	-28.718	0	***	1990–2021 -6.08(-6.49, -5.68)***	1990–2021	-6.08 (-6.49, -5.68)	DALYs	Number
Colombia	4	1990-1999	1990	1999	3.72	3.46	3.97	1	31.156	0	***	1990–1999 3.72(3.46, 3.97)***	1990–1999	3.72 (3.46, 3.97)	DALYs	Number
Colombia	4	1999-2009	1999	2009	-1.85	-2.30	-1.39	1	-7.86	0	***	1999–2009 -1.85(-2.30, -1.39)***	1999–2009	-1.85 (-2.30, -1.39)	DALYs	Number
Colombia	4	2009-2019	2009	2019	0.34	-0.59	1.28	0	0.711	0.477		2009–2019 0.34(-0.59, 1.28)	2009–2019	0.34 (-0.59, 1.28)	DALYs	Number
Colombia	4	2019-2021	2019	2021	-65.39	-66.80	-63.92	1	-53.567	0	***	2019–2021 -65.39(-66.80, -63.92)***	2019–2021	-65.39 (-66.80, -63.92)	DALYs	Number
Colombia	4	1990-2019	1990	2019	0.61	0.24	0.98	1	3.203	0.001	**	1990, 2019 0.61(0.24, 0.98)**	1990, 2019	0.61 (0.24, 0.98)	DALYs	Number
Comoros	3	Full Range	1990	2021	-2.36	-4.80	0.14	0	-1.849	0.064		1990–2021 -2.36(-4.80, 0.14)	1990–2021	-2.36 (-4.80, 0.14)	DALYs	Number
Comoros	3	1990-1999	1990	1999	5.52	1.75	9.42	1	2.896	0.004	**	1990–1999 5.52(1.75, 9.42)**	1990–1999	5.52 (1.75, 9.42)	DALYs	Number
Comoros	3	1999-2009	1999	2009	-5.12	-7.62	-2.55	1	-4.09	0.001	**	1999–2009 -5.12(-7.62, -2.55)**	1999–2009	-5.12 (-7.62, -2.55)	DALYs	Number
Comoros	3	2009-2019	2009	2019	-0.9	-5.75	4.20	0	-0.352	0.725		2009–2019 -0.90(-5.75, 4.20)	2009–2019	-0.90 (-5.75, 4.20)	DALYs	Number
Comoros	3	2019-2021	2019	2021	-26.23	-34.92	-16.37	1	-5.046	0	***	2019–2021 -26.23(-34.92, -16.37)***	2019–2021	-26.23 (-34.92, -16.37)	DALYs	Number
Comoros	3	1990-2019	1990	2019	-0.46	-2.73	1.87	0	-0.387	0.698		1990, 2019 -0.46(-2.73, 1.87)	1990, 2019	-0.46 (-2.73, 1.87)	DALYs	Number
Congo	5	Full Range	1990	2021	1.81	0.43	3.20	1	2.585	0.01	*	1990–2021 1.81(0.43, 3.20)*	1990–2021	1.81 (0.43, 3.20)	DALYs	Number
Congo	5	1990-1999	1990	1999	10.74	8.03	13.53	1	8.047	0	***	1990–1999 10.74(8.03, 13.53)***	1990–1999	10.74 (8.03, 13.53)	DALYs	Number
Congo	5	1999-2009	1999	2009	-1.97	-4.29	0.41	0	-1.624	0.104		1999–2009 -1.97(-4.29, 0.41)	1999–2009	-1.97 (-4.29, 0.41)	DALYs	Number
Congo	5	2009-2019	2009	2019	2.22	0.98	3.48	1	3.513	0	***	2009–2019 2.22(0.98, 3.48)***	2009–2019	2.22 (0.98, 3.48)	DALYs	Number
Congo	5	2019-2021	2019	2021	-17.48	-26.88	-6.88	1	-3.389	0.004	**	2019–2021 -17.48(-26.88, -6.88)**	2019–2021	-17.48 (-26.88, -6.88)	DALYs	Number
Congo	5	1990-2019	1990	2019	3.29	2.03	4.57	1	5.153	0	***	1990, 2019 3.29(2.03, 4.57)***	1990, 2019	3.29 (2.03, 4.57)	DALYs	Number
Cook Islands	4	Full Range	1990	2021	-6.81	-7.43	-6.18	1	-20.721	0	***	1990–2021 -6.81(-7.43, -6.18)***	1990–2021	-6.81 (-7.43, -6.18)	DALYs	Number
Cook Islands	4	1990-1999	1990	1999	-3.24	-4.56	-1.90	1	-4.694	0	***	1990–1999 -3.24(-4.56, -1.90)***	1990–1999	-3.24 (-4.56, -1.90)	DALYs	Number
Cook Islands	4	1999-2009	1999	2009	-8.94	-9.84	-8.03	1	-18.428	0	***	1999–2009 -8.94(-9.84, -8.03)***	1999–2009	-8.94 (-9.84, -8.03)	DALYs	Number
Cook Islands	4	2009-2019	2009	2019	-6.94	-7.72	-6.16	1	-16.841	0	***	2009–2019 -6.94(-7.72, -6.16)***	2009–2019	-6.94 (-7.72, -6.16)	DALYs	Number
Cook Islands	4	2019-2021	2019	2021	-11.04	-11.68	-10.40	1	-34.31	0	***	2019–2021 -11.04(-11.68, -10.40)***	2019–2021	-11.04 (-11.68, -10.40)	DALYs	Number
Cook Islands	4	1990-2019	1990	2019	-6.51	-7.16	-5.85	1	-18.82	0	***	1990, 2019 -6.51(-7.16, -5.85)***	1990, 2019	-6.51 (-7.16, -5.85)	DALYs	Number
Costa Rica	3	Full Range	1990	2021	-12.75	-13.68	-11.81	1	-24.903	0	***	1990–2021 -12.75(-13.68, -11.81)***	1990–2021	-12.75 (-13.68, -11.81)	DALYs	Number
Costa Rica	3	1990-1999	1990	1999	4.32	3.94	4.69	1	24.464	0	***	1990–1999 4.32(3.94, 4.69)***	1990–1999	4.32 (3.94, 4.69)	DALYs	Number
Costa Rica	3	1999-2009	1999	2009	0.94	0.60	1.28	1	5.432	0	***	1999–2009 0.94(0.60, 1.28)***	1999–2009	0.94 (0.60, 1.28)	DALYs	Number
Costa Rica	3	2009-2019	2009	2019	-8.64	-11.08	-6.14	1	-6.543	0	***	2009–2019 -8.64(-11.08, -6.14)***	2009–2019	-8.64 (-11.08, -6.14)	DALYs	Number
Costa Rica	3	2019-2021	2019	2021	-85.03	-86.37	-83.56	1	-42.166	0	***	2019–2021 -85.03(-86.37, -83.56)***	2019–2021	-85.03 (-86.37, -83.56)	DALYs	Number
Costa Rica	3	1990-2019	1990	2019	-1.47	-2.42	-0.51	1	-2.986	0.003	**	1990, 2019 -1.47(-2.42, -0.51)**	1990, 2019	-1.47 (-2.42, -0.51)	DALYs	Number
Croatia	1	Full Range	1990	2021	-12.53	-15.85	-9.07	1	-6.767	0	***	1990–2021 -12.53(-15.85, -9.07)***	1990–2021	-12.53 (-15.85, -9.07)	DALYs	Number
Croatia	1	1990-1999	1990	1999	-3.49	-4.41	-2.55	1	-7.563	0	***	1990–1999 -3.49(-4.41, -2.55)***	1990–1999	-3.49 (-4.41, -2.55)	DALYs	Number
Croatia	1	1999-2009	1999	2009	-3.49	-4.41	-2.55	1	-7.563	0	***	1999–2009 -3.49(-4.41, -2.55)***	1999–2009	-3.49 (-4.41, -2.55)	DALYs	Number
Croatia	1	2009-2019	2009	2019	-3.49	-4.41	-2.55	1	-7.563	0	***	2009–2019 -3.49(-4.41, -2.55)***	2009–2019	-3.49 (-4.41, -2.55)	DALYs	Number
Croatia	1	2019-2021	2019	2021	-78.98	-88.62	-61.20	1	-5.219	0	***	2019–2021 -78.98(-88.62, -61.20)***	2019–2021	-78.98 (-88.62, -61.20)	DALYs	Number
Croatia	1	1990-2019	1990	2019	-3.49	-4.41	-2.55	1	-7.563	0	***	1990, 2019 -3.49(-4.41, -2.55)***	1990, 2019	-3.49 (-4.41, -2.55)	DALYs	Number
Cuba	1	Full Range	1990	2021	-15.27	-18.64	-11.76	1	-7.996	0	***	1990–2021 -15.27(-18.64, -11.76)***	1990–2021	-15.27 (-18.64, -11.76)	DALYs	Number
Cuba	1	1990-1999	1990	1999	-0.98	-1.98	0.02	0	-2.009	0.055		1990–1999 -0.98(-1.98, 0.02)	1990–1999	-0.98 (-1.98, 0.02)	DALYs	Number
Cuba	1	1999-2009	1999	2009	-0.98	-1.98	0.02	0	-2.009	0.055		1999–2009 -0.98(-1.98, 0.02)	1999–2009	-0.98 (-1.98, 0.02)	DALYs	Number
Cuba	1	2009-2019	2009	2019	-0.98	-1.98	0.02	0	-2.009	0.055		2009–2019 -0.98(-1.98, 0.02)	2009–2019	-0.98 (-1.98, 0.02)	DALYs	Number
Cuba	1	2019-2021	2019	2021	-91.15	-95.34	-83.17	1	-7.743	0	***	2019–2021 -91.15(-95.34, -83.17)***	2019–2021	-91.15 (-95.34, -83.17)	DALYs	Number
Cuba	1	1990-2019	1990	2019	-0.98	-1.98	0.02	0	-2.009	0.055		1990, 2019 -0.98(-1.98, 0.02)	1990, 2019	-0.98 (-1.98, 0.02)	DALYs	Number
Cyprus	3	Full Range	1990	2021	-12.06	-13.32	-10.79	1	-17.516	0	***	1990–2021 -12.06(-13.32, -10.79)***	1990–2021	-12.06 (-13.32, -10.79)	DALYs	Number
Cyprus	3	1990-1999	1990	1999	-16.43	-17.63	-15.21	1	-25.805	0	***	1990–1999 -16.43(-17.63, -15.21)***	1990–1999	-16.43 (-17.63, -15.21)	DALYs	Number
Cyprus	3	1999-2009	1999	2009	-7.47	-8.61	-6.32	1	-12.327	0	***	1999–2009 -7.47(-8.61, -6.32)***	1999–2009	-7.47 (-8.61, -6.32)	DALYs	Number
Cyprus	3	2009-2019	2009	2019	15.26	13.10	17.46	1	14.715	0	***	2009–2019 15.26(13.10, 17.46)***	2009–2019	15.26 (13.10, 17.46)	DALYs	Number
Cyprus	3	2019-2021	2019	2021	-77.83	-81.59	-73.31	1	-16.861	0	***	2019–2021 -77.83(-81.59, -73.31)***	2019–2021	-77.83 (-81.59, -73.31)	DALYs	Number
Cyprus	3	1990-2019	1990	2019	-3.29	-4.21	-2.37	1	-6.901	0	***	1990, 2019 -3.29(-4.21, -2.37)***	1990, 2019	-3.29 (-4.21, -2.37)	DALYs	Number
Czechia	1	Full Range	1990	2021	-8.1	-10.77	-5.35	1	-5.62	0	***	1990–2021 -8.10(-10.77, -5.35)***	1990–2021	-8.10 (-10.77, -5.35)	DALYs	Number
Czechia	1	1990-1999	1990	1999	0.07	-0.66	0.80	0	0.198	0.845		1990–1999 0.07(-0.66, 0.80)	1990–1999	0.07 (-0.66, 0.80)	DALYs	Number
Czechia	1	1999-2009	1999	2009	0.07	-0.66	0.80	0	0.198	0.845		1999–2009 0.07(-0.66, 0.80)	1999–2009	0.07 (-0.66, 0.80)	DALYs	Number
Czechia	1	2009-2019	2009	2019	0.07	-0.66	0.80	0	0.198	0.845		2009–2019 0.07(-0.66, 0.80)	2009–2019	0.07 (-0.66, 0.80)	DALYs	Number
Czechia	1	2019-2021	2019	2021	-73.27	-83.23	-57.40	1	-5.808	0	***	2019–2021 -73.27(-83.23, -57.40)***	2019–2021	-73.27 (-83.23, -57.40)	DALYs	Number
Czechia	1	1990-2019	1990	2019	0.07	-0.66	0.80	0	0.198	0.845		1990, 2019 0.07(-0.66, 0.80)	1990, 2019	0.07 (-0.66, 0.80)	DALYs	Number
Côte d'Ivoire	1	Full Range	1990	2021	-4.25	-5.18	-3.30	1	-8.664	0	***	1990–2021 -4.25(-5.18, -3.30)***	1990–2021	-4.25 (-5.18, -3.30)	DALYs	Number
Côte d'Ivoire	1	1990-1999	1990	1999	0.25	0.00	0.49	1	2.081	0.047	*	1990–1999 0.25(0.00, 0.49)*	1990–1999	0.25 (0.00, 0.49)	DALYs	Number
Côte d'Ivoire	1	1999-2009	1999	2009	0.25	0.00	0.49	1	2.081	0.047	*	1999–2009 0.25(0.00, 0.49)*	1999–2009	0.25 (0.00, 0.49)	DALYs	Number
Côte d'Ivoire	1	2009-2019	2009	2019	0.25	0.00	0.49	1	2.081	0.047	*	2009–2019 0.25(0.00, 0.49)*	2009–2019	0.25 (0.00, 0.49)	DALYs	Number
Côte d'Ivoire	1	2019-2021	2019	2021	-50.77	-57.85	-42.49	1	-9.359	0	***	2019–2021 -50.77(-57.85, -42.49)***	2019–2021	-50.77 (-57.85, -42.49)	DALYs	Number
Côte d'Ivoire	1	1990-2019	1990	2019	0.25	0.00	0.49	1	2.081	0.047	*	1990, 2019 0.25(0.00, 0.49)*	1990, 2019	0.25 (0.00, 0.49)	DALYs	Number
Democratic People's Republic of Korea	4	Full Range	1990	2021	-18.2	-18.80	-17.58	1	-52.521	0	***	1990–2021 -18.20(-18.80, -17.58)***	1990–2021	-18.20 (-18.80, -17.58)	DALYs	Number
Democratic People's Republic of Korea	4	1990-1999	1990	1999	1.04	0.35	1.75	1	2.938	0.003	**	1990–1999 1.04(0.35, 1.75)**	1990–1999	1.04 (0.35, 1.75)	DALYs	Number
Democratic People's Republic of Korea	4	1999-2009	1999	2009	-11.23	-11.89	-10.55	1	-30.907	0	***	1999–2009 -11.23(-11.89, -10.55)***	1999–2009	-11.23 (-11.89, -10.55)	DALYs	Number
Democratic People's Republic of Korea	4	2009-2019	2009	2019	-20.28	-21.43	-19.11	1	-30.574	0	***	2009–2019 -20.28(-21.43, -19.11)***	2009–2019	-20.28 (-21.43, -19.11)	DALYs	Number
Democratic People's Republic of Korea	4	2019-2021	2019	2021	-76.09	-77.82	-74.22	1	-40.026	0	***	2019–2021 -76.09(-77.82, -74.22)***	2019–2021	-76.09 (-77.82, -74.22)	DALYs	Number
Democratic People's Republic of Korea	4	1990-2019	1990	2019	-10.95	-11.52	-10.38	1	-35.579	0	***	1990, 2019 -10.95(-11.52, -10.38)***	1990, 2019	-10.95 (-11.52, -10.38)	DALYs	Number
Democratic Republic of the Congo	3	Full Range	1990	2021	0.46	-0.16	1.09	0	1.448	0.148		1990–2021 0.46(-0.16, 1.09)	1990–2021	0.46 (-0.16, 1.09)	DALYs	Number
Democratic Republic of the Congo	3	1990-1999	1990	1999	3.47	2.91	4.04	1	13.066	0	***	1990–1999 3.47(2.91, 4.04)***	1990–1999	3.47 (2.91, 4.04)	DALYs	Number
Democratic Republic of the Congo	3	1999-2009	1999	2009	-2.12	-2.67	-1.56	1	-7.436	0	***	1999–2009 -2.12(-2.67, -1.56)***	1999–2009	-2.12 (-2.67, -1.56)	DALYs	Number
Democratic Republic of the Congo	3	2009-2019	2009	2019	4.31	3.46	5.17	1	10.043	0	***	2009–2019 4.31(3.46, 5.17)***	2009–2019	4.31 (3.46, 5.17)	DALYs	Number
Democratic Republic of the Congo	3	2019-2021	2019	2021	-16.97	-23.40	-10.00	1	-4.799	0	***	2019–2021 -16.97(-23.40, -10.00)***	2019–2021	-16.97 (-23.40, -10.00)	DALYs	Number
Democratic Republic of the Congo	3	1990-2019	1990	2019	1.79	1.37	2.22	1	8.366	0	***	1990, 2019 1.79(1.37, 2.22)***	1990, 2019	1.79 (1.37, 2.22)	DALYs	Number
Denmark	1	Full Range	1990	2021	-12.85	-16.31	-9.25	1	-6.652	0	***	1990–2021 -12.85(-16.31, -9.25)***	1990–2021	-12.85 (-16.31, -9.25)	DALYs	Number
Denmark	1	1990-1999	1990	1999	-1.13	-2.12	-0.13	1	-2.319	0.028	*	1990–1999 -1.13(-2.12, -0.13)*	1990–1999	-1.13 (-2.12, -0.13)	DALYs	Number
Denmark	1	1999-2009	1999	2009	-1.13	-2.12	-0.13	1	-2.319	0.028	*	1999–2009 -1.13(-2.12, -0.13)*	1999–2009	-1.13 (-2.12, -0.13)	DALYs	Number
Denmark	1	2009-2019	2009	2019	-1.13	-2.12	-0.13	1	-2.319	0.028	*	2009–2019 -1.13(-2.12, -0.13)*	2009–2019	-1.13 (-2.12, -0.13)	DALYs	Number
Denmark	1	2019-2021	2019	2021	-86.01	-92.63	-73.44	1	-6.295	0	***	2019–2021 -86.01(-92.63, -73.44)***	2019–2021	-86.01 (-92.63, -73.44)	DALYs	Number
Denmark	1	1990-2019	1990	2019	-1.13	-2.12	-0.13	1	-2.319	0.028	*	1990, 2019 -1.13(-2.12, -0.13)*	1990, 2019	-1.13 (-2.12, -0.13)	DALYs	Number
Djibouti	2	Full Range	1990	2021	2.14	0.24	4.08	1	2.216	0.027	*	1990–2021 2.14(0.24, 4.08)*	1990–2021	2.14 (0.24, 4.08)	DALYs	Number
Djibouti	2	1990-1999	1990	1999	9.85	6.98	12.79	1	7.332	0	***	1990–1999 9.85(6.98, 12.79)***	1990–1999	9.85 (6.98, 12.79)	DALYs	Number
Djibouti	2	1999-2009	1999	2009	3.21	2.13	4.29	1	5.911	0	***	1999–2009 3.21(2.13, 4.29)***	1999–2009	3.21 (2.13, 4.29)	DALYs	Number
Djibouti	2	2009-2019	2009	2019	-0.2	-2.08	1.72	0	-0.205	0.837		2009–2019 -0.20(-2.08, 1.72)	2009–2019	-0.20 (-2.08, 1.72)	DALYs	Number
Djibouti	2	2019-2021	2019	2021	-21.48	-33.74	-6.94	1	-2.938	0.007	**	2019–2021 -21.48(-33.74, -6.94)**	2019–2021	-21.48 (-33.74, -6.94)	DALYs	Number
Djibouti	2	1990-2019	1990	2019	4.01	2.73	5.32	1	6.194	0	***	1990, 2019 4.01(2.73, 5.32)***	1990, 2019	4.01 (2.73, 5.32)	DALYs	Number
Dominica	1	Full Range	1990	2021	-9.29	-13.01	-5.40	1	-4.554	0	***	1990–2021 -9.29(-13.01, -5.40)***	1990–2021	-9.29 (-13.01, -5.40)	DALYs	Number
Dominica	1	1990-1999	1990	1999	-0.63	-1.66	0.41	0	-1.246	0.224		1990–1999 -0.63(-1.66, 0.41)	1990–1999	-0.63 (-1.66, 0.41)	DALYs	Number
Dominica	1	1999-2009	1999	2009	-0.63	-1.66	0.41	0	-1.246	0.224		1999–2009 -0.63(-1.66, 0.41)	1999–2009	-0.63 (-1.66, 0.41)	DALYs	Number
Dominica	1	2009-2019	2009	2019	-0.63	-1.66	0.41	0	-1.246	0.224		2009–2019 -0.63(-1.66, 0.41)	2009–2019	-0.63 (-1.66, 0.41)	DALYs	Number
Dominica	1	2019-2021	2019	2021	-75.81	-87.54	-53.01	1	-4.387	0	***	2019–2021 -75.81(-87.54, -53.01)***	2019–2021	-75.81 (-87.54, -53.01)	DALYs	Number
Dominica	1	1990-2019	1990	2019	-0.63	-1.66	0.41	0	-1.246	0.224		1990, 2019 -0.63(-1.66, 0.41)	1990, 2019	-0.63 (-1.66, 0.41)	DALYs	Number
Dominican Republic	1	Full Range	1990	2021	-10.79	-12.48	-9.05	1	-11.627	0	***	1990–2021 -10.79(-12.48, -9.05)***	1990–2021	-10.79 (-12.48, -9.05)	DALYs	Number
Dominican Republic	1	1990-1999	1990	1999	-0.47	-0.94	0.01	0	-2.022	0.053		1990–1999 -0.47(-0.94, 0.01)	1990–1999	-0.47 (-0.94, 0.01)	DALYs	Number
Dominican Republic	1	1999-2009	1999	2009	-0.47	-0.94	0.01	0	-2.022	0.053		1999–2009 -0.47(-0.94, 0.01)	1999–2009	-0.47 (-0.94, 0.01)	DALYs	Number
Dominican Republic	1	2009-2019	2009	2019	-0.47	-0.94	0.01	0	-2.022	0.053		2009–2019 -0.47(-0.94, 0.01)	2009–2019	-0.47 (-0.94, 0.01)	DALYs	Number
Dominican Republic	1	2019-2021	2019	2021	-81.74	-86.53	-75.25	1	-11.464	0	***	2019–2021 -81.74(-86.53, -75.25)***	2019–2021	-81.74 (-86.53, -75.25)	DALYs	Number
Dominican Republic	1	1990-2019	1990	2019	-0.47	-0.94	0.01	0	-2.022	0.053		1990, 2019 -0.47(-0.94, 0.01)	1990, 2019	-0.47 (-0.94, 0.01)	DALYs	Number
Ecuador	5	Full Range	1990	2021	-5.71	-6.19	-5.22	1	-22.601	0	***	1990–2021 -5.71(-6.19, -5.22)***	1990–2021	-5.71 (-6.19, -5.22)	DALYs	Number
Ecuador	5	1990-1999	1990	1999	-2.01	-2.53	-1.49	1	-7.483	0	***	1990–1999 -2.01(-2.53, -1.49)***	1990–1999	-2.01 (-2.53, -1.49)	DALYs	Number
Ecuador	5	1999-2009	1999	2009	-2.27	-2.65	-1.89	1	-11.542	0	***	1999–2009 -2.27(-2.65, -1.89)***	1999–2009	-2.27 (-2.65, -1.89)	DALYs	Number
Ecuador	5	2009-2019	2009	2019	-1.21	-2.39	-0.01	1	-1.982	0.048	*	2009–2019 -1.21(-2.39, -0.01)*	2009–2019	-1.21 (-2.39, -0.01)	DALYs	Number
Ecuador	5	2019-2021	2019	2021	-47.47	-49.52	-45.33	1	-34.438	0	***	2019–2021 -47.47(-49.52, -45.33)***	2019–2021	-47.47 (-49.52, -45.33)	DALYs	Number
Ecuador	5	1990-2019	1990	2019	-1.82	-2.30	-1.35	1	-7.481	0	***	1990, 2019 -1.82(-2.30, -1.35)***	1990, 2019	-1.82 (-2.30, -1.35)	DALYs	Number
Egypt	2	Full Range	1990	2021	-7.72	-8.88	-6.54	1	-12.391	0	***	1990–2021 -7.72(-8.88, -6.54)***	1990–2021	-7.72 (-8.88, -6.54)	DALYs	Number
Egypt	2	1990-1999	1990	1999	-8.84	-9.29	-8.39	1	-38.543	0	***	1990–1999 -8.84(-9.29, -8.39)***	1990–1999	-8.84 (-9.29, -8.39)	DALYs	Number
Egypt	2	1999-2009	1999	2009	-8.84	-9.29	-8.39	1	-38.543	0	***	1999–2009 -8.84(-9.29, -8.39)***	1999–2009	-8.84 (-9.29, -8.39)	DALYs	Number
Egypt	2	2009-2019	2009	2019	6.53	4.75	8.34	1	7.352	0	***	2009–2019 6.53(4.75, 8.34)***	2009–2019	6.53 (4.75, 8.34)	DALYs	Number
Egypt	2	2019-2021	2019	2021	-49.45	-57.81	-39.43	1	-7.787	0	***	2019–2021 -49.45(-57.81, -39.43)***	2019–2021	-49.45 (-57.81, -39.43)	DALYs	Number
Egypt	2	1990-2019	1990	2019	-3.81	-4.45	-3.17	1	-11.432	0	***	1990, 2019 -3.81(-4.45, -3.17)***	1990, 2019	-3.81 (-4.45, -3.17)	DALYs	Number
El Salvador	4	Full Range	1990	2021	-15.85	-17.35	-14.31	1	-18.738	0	***	1990–2021 -15.85(-17.35, -14.31)***	1990–2021	-15.85 (-17.35, -14.31)	DALYs	Number
El Salvador	4	1990-1999	1990	1999	-13.01	-14.18	-11.83	1	-21.672	0	***	1990–1999 -13.01(-14.18, -11.83)***	1990–1999	-13.01 (-14.18, -11.83)	DALYs	Number
El Salvador	4	1999-2009	1999	2009	-9.38	-13.04	-5.55	1	-4.672	0	***	1999–2009 -9.38(-13.04, -5.55)***	1999–2009	-9.38 (-13.04, -5.55)	DALYs	Number
El Salvador	4	2009-2019	2009	2019	8.5	6.79	10.23	1	10.815	0	***	2009–2019 8.50(6.79, 10.23)***	2009–2019	8.50 (6.79, 10.23)	DALYs	Number
El Salvador	4	2019-2021	2019	2021	-85.95	-88.19	-83.29	1	-23.759	0	***	2019–2021 -85.95(-88.19, -83.29)***	2019–2021	-85.95 (-88.19, -83.29)	DALYs	Number
El Salvador	4	1990-2019	1990	2019	-4.79	-6.28	-3.28	1	-6.114	0	***	1990, 2019 -4.79(-6.28, -3.28)***	1990, 2019	-4.79 (-6.28, -3.28)	DALYs	Number
Equatorial Guinea	2	Full Range	1990	2021	-1.01	-1.53	-0.47	1	-3.693	0	***	1990–2021 -1.01(-1.53, -0.47)***	1990–2021	-1.01 (-1.53, -0.47)	DALYs	Number
Equatorial Guinea	2	1990-1999	1990	1999	-0.93	-1.10	-0.76	1	-11.017	0	***	1990–1999 -0.93(-1.10, -0.76)***	1990–1999	-0.93 (-1.10, -0.76)	DALYs	Number
Equatorial Guinea	2	1999-2009	1999	2009	-0.93	-1.10	-0.76	1	-11.017	0	***	1999–2009 -0.93(-1.10, -0.76)***	1999–2009	-0.93 (-1.10, -0.76)	DALYs	Number
Equatorial Guinea	2	2009-2019	2009	2019	3.03	2.18	3.89	1	7.074	0	***	2009–2019 3.03(2.18, 3.89)***	2009–2019	3.03 (2.18, 3.89)	DALYs	Number
Equatorial Guinea	2	2019-2021	2019	2021	-19.54	-25.25	-13.40	1	-6.104	0	***	2019–2021 -19.54(-25.25, -13.40)***	2019–2021	-19.54 (-25.25, -13.40)	DALYs	Number
Equatorial Guinea	2	1990-2019	1990	2019	0.42	0.11	0.73	1	2.637	0.008	**	1990, 2019 0.42(0.11, 0.73)**	1990, 2019	0.42 (0.11, 0.73)	DALYs	Number
Eritrea	3	Full Range	1990	2021	-5.89	-7.88	-3.86	1	-5.572	0	***	1990–2021 -5.89(-7.88, -3.86)***	1990–2021	-5.89 (-7.88, -3.86)	DALYs	Number
Eritrea	3	1990-1999	1990	1999	-7.73	-9.90	-5.52	1	-7.051	0	***	1990–1999 -7.73(-9.90, -5.52)***	1990–1999	-7.73 (-9.90, -5.52)	DALYs	Number
Eritrea	3	1999-2009	1999	2009	-9.59	-13.05	-5.99	1	-5.06	0	***	1999–2009 -9.59(-13.05, -5.99)***	1999–2009	-9.59 (-13.05, -5.99)	DALYs	Number
Eritrea	3	2009-2019	2009	2019	3.81	1.50	6.19	1	3.248	0.001	**	2009–2019 3.81(1.50, 6.19)**	2009–2019	3.81 (1.50, 6.19)	DALYs	Number
Eritrea	3	2019-2021	2019	2021	-23.07	-33.94	-10.40	1	-3.577	0.002	**	2019–2021 -23.07(-33.94, -10.40)**	2019–2021	-23.07 (-33.94, -10.40)	DALYs	Number
Eritrea	3	1990-2019	1990	2019	-4.58	-6.28	-2.84	1	-5.091	0	***	1990, 2019 -4.58(-6.28, -2.84)***	1990, 2019	-4.58 (-6.28, -2.84)	DALYs	Number
Estonia	5	Full Range	1990	2021	-11.44	-12.33	-10.53	1	-23.42	0	***	1990–2021 -11.44(-12.33, -10.53)***	1990–2021	-11.44 (-12.33, -10.53)	DALYs	Number
Estonia	5	1990-1999	1990	1999	-6.56	-7.95	-5.15	1	-8.865	0	***	1990–1999 -6.56(-7.95, -5.15)***	1990–1999	-6.56 (-7.95, -5.15)	DALYs	Number
Estonia	5	1999-2009	1999	2009	-4.44	-5.56	-3.31	1	-7.569	0	***	1999–2009 -4.44(-5.56, -3.31)***	1999–2009	-4.44 (-5.56, -3.31)	DALYs	Number
Estonia	5	2009-2019	2009	2019	3.9	1.96	5.88	1	3.968	0	***	2009–2019 3.90(1.96, 5.88)***	2009–2019	3.90 (1.96, 5.88)	DALYs	Number
Estonia	5	2019-2021	2019	2021	-78.59	-80.47	-76.53	1	-35.728	0	***	2019–2021 -78.59(-80.47, -76.53)***	2019–2021	-78.59 (-80.47, -76.53)	DALYs	Number
Estonia	5	1990-2019	1990	2019	-2.32	-3.22	-1.42	1	-5.029	0	***	1990, 2019 -2.32(-3.22, -1.42)***	1990, 2019	-2.32 (-3.22, -1.42)	DALYs	Number
Eswatini	1	Full Range	1990	2021	-7.64	-9.49	-5.75	1	-7.677	0	***	1990–2021 -7.64(-9.49, -5.75)***	1990–2021	-7.64 (-9.49, -5.75)	DALYs	Number
Eswatini	1	1990-1999	1990	1999	0.59	0.08	1.10	1	2.393	0.024	*	1990–1999 0.59(0.08, 1.10)*	1990–1999	0.59 (0.08, 1.10)	DALYs	Number
Eswatini	1	1999-2009	1999	2009	0.59	0.08	1.10	1	2.393	0.024	*	1999–2009 0.59(0.08, 1.10)*	1999–2009	0.59 (0.08, 1.10)	DALYs	Number
Eswatini	1	2009-2019	2009	2019	0.59	0.08	1.10	1	2.393	0.024	*	2009–2019 0.59(0.08, 1.10)*	2009–2019	0.59 (0.08, 1.10)	DALYs	Number
Eswatini	1	2019-2021	2019	2021	-73.2	-80.56	-63.05	1	-8.418	0	***	2019–2021 -73.20(-80.56, -63.05)***	2019–2021	-73.20 (-80.56, -63.05)	DALYs	Number
Eswatini	1	1990-2019	1990	2019	0.59	0.08	1.10	1	2.393	0.024	*	1990, 2019 0.59(0.08, 1.10)*	1990, 2019	0.59 (0.08, 1.10)	DALYs	Number
Ethiopia	1	Full Range	1990	2021	-3.83	-5.37	-2.25	1	-4.708	0	***	1990–2021 -3.83(-5.37, -2.25)***	1990–2021	-3.83 (-5.37, -2.25)	DALYs	Number
Ethiopia	1	1990-1999	1990	1999	-0.94	-1.49	-0.39	1	-3.492	0.002	**	1990–1999 -0.94(-1.49, -0.39)**	1990–1999	-0.94 (-1.49, -0.39)	DALYs	Number
Ethiopia	1	1999-2009	1999	2009	-0.94	-1.49	-0.39	1	-3.492	0.002	**	1999–2009 -0.94(-1.49, -0.39)**	1999–2009	-0.94 (-1.49, -0.39)	DALYs	Number
Ethiopia	1	2009-2019	2009	2019	-3.92	-5.51	-2.30	1	-4.685	0	***	2009–2019 -3.92(-5.51, -2.30)***	2009–2019	-3.92 (-5.51, -2.30)	DALYs	Number
Ethiopia	1	2019-2021	2019	2021	-27.01	-38.28	-13.67	1	-3.849	0.001	**	2019–2021 -27.01(-38.28, -13.67)**	2019–2021	-27.01 (-38.28, -13.67)	DALYs	Number
Ethiopia	1	1990-2019	1990	2019	-1.98	-2.71	-1.24	1	-5.196	0	***	1990, 2019 -1.98(-2.71, -1.24)***	1990, 2019	-1.98 (-2.71, -1.24)	DALYs	Number
Fiji	3	Full Range	1990	2021	-11.8	-15.10	-8.37	1	-6.455	0	***	1990–2021 -11.80(-15.10, -8.37)***	1990–2021	-11.80 (-15.10, -8.37)	DALYs	Number
Fiji	3	1990-1999	1990	1999	-4.32	-9.76	1.44	0	-1.481	0.139		1990–1999 -4.32(-9.76, 1.44)	1990–1999	-4.32 (-9.76, 1.44)	DALYs	Number
Fiji	3	1999-2009	1999	2009	6	3.41	8.66	1	4.611	0	***	1999–2009 6.00(3.41, 8.66)***	1999–2009	6.00 (3.41, 8.66)	DALYs	Number
Fiji	3	2009-2019	2009	2019	-16.12	-19.25	-12.87	1	-9.606	0	***	2009–2019 -16.12(-19.25, -12.87)***	2009–2019	-16.12 (-19.25, -12.87)	DALYs	Number
Fiji	3	2019-2021	2019	2021	-68.62	-80.76	-48.84	1	-4.93	0	***	2019–2021 -68.62(-80.76, -48.84)***	2019–2021	-68.62 (-80.76, -48.84)	DALYs	Number
Fiji	3	1990-2019	1990	2019	-5.28	-7.66	-2.83	1	-4.17	0	***	1990, 2019 -5.28(-7.66, -2.83)***	1990, 2019	-5.28 (-7.66, -2.83)	DALYs	Number
Finland	3	Full Range	1990	2021	-7.66	-9.79	-5.47	1	-6.678	0	***	1990–2021 -7.66(-9.79, -5.47)***	1990–2021	-7.66 (-9.79, -5.47)	DALYs	Number
Finland	3	1990-1999	1990	1999	-10.32	-12.67	-7.92	1	-8.06	0	***	1990–1999 -10.32(-12.67, -7.92)***	1990–1999	-10.32 (-12.67, -7.92)	DALYs	Number
Finland	3	1999-2009	1999	2009	0.09	-1.26	1.46	0	0.134	0.894		1999–2009 0.09(-1.26, 1.46)	1999–2009	0.09 (-1.26, 1.46)	DALYs	Number
Finland	3	2009-2019	2009	2019	13.44	9.33	17.71	1	6.689	0	***	2009–2019 13.44(9.33, 17.71)***	2009–2019	13.44 (9.33, 17.71)	DALYs	Number
Finland	3	2019-2021	2019	2021	-74.82	-81.15	-66.37	1	-9.909	0	***	2019–2021 -74.82(-81.15, -66.37)***	2019–2021	-74.82 (-81.15, -66.37)	DALYs	Number
Finland	3	1990-2019	1990	2019	1	-0.64	2.68	0	1.189	0.234		1990, 2019 1.00(-0.64, 2.68)	1990, 2019	1.00 (-0.64, 2.68)	DALYs	Number
France	3	Full Range	1990	2021	-8.36	-10.16	-6.52	1	-8.6	0	***	1990–2021 -8.36(-10.16, -6.52)***	1990–2021	-8.36 (-10.16, -6.52)	DALYs	Number
France	3	1990-1999	1990	1999	-2.67	-3.55	-1.78	1	-6.182	0	***	1990–1999 -2.67(-3.55, -1.78)***	1990–1999	-2.67 (-3.55, -1.78)	DALYs	Number
France	3	1999-2009	1999	2009	-8.56	-12.22	-4.74	1	-4.286	0	***	1999–2009 -8.56(-12.22, -4.74)***	1999–2009	-8.56 (-12.22, -4.74)	DALYs	Number
France	3	2009-2019	2009	2019	7.66	5.57	9.80	1	7.809	0	***	2009–2019 7.66(5.57, 9.80)***	2009–2019	7.66 (5.57, 9.80)	DALYs	Number
France	3	2019-2021	2019	2021	-68.43	-74.55	-60.84	1	-11.135	0	***	2019–2021 -68.43(-74.55, -60.84)***	2019–2021	-68.43 (-74.55, -60.84)	DALYs	Number
France	3	1990-2019	1990	2019	-1.37	-2.94	0.22	0	-1.688	0.091		1990, 2019 -1.37(-2.94, 0.22)	1990, 2019	-1.37 (-2.94, 0.22)	DALYs	Number
Gabon	5	Full Range	1990	2021	-1.19	-2.36	-0.01	1	-1.974	0.048	*	1990–2021 -1.19(-2.36, -0.01)*	1990–2021	-1.19 (-2.36, -0.01)	DALYs	Number
Gabon	5	1990-1999	1990	1999	4.43	2.53	6.38	1	4.612	0	***	1990–1999 4.43(2.53, 6.38)***	1990–1999	4.43 (2.53, 6.38)	DALYs	Number
Gabon	5	1999-2009	1999	2009	-0.4	-1.74	0.96	0	-0.575	0.565		1999–2009 -0.40(-1.74, 0.96)	1999–2009	-0.40 (-1.74, 0.96)	DALYs	Number
Gabon	5	2009-2019	2009	2019	-3.76	-5.77	-1.72	1	-3.578	0	***	2009–2019 -3.76(-5.77, -1.72)***	2009–2019	-3.76 (-5.77, -1.72)	DALYs	Number
Gabon	5	2019-2021	2019	2021	-15.59	-24.08	-6.14	1	-3.404	0.004	**	2019–2021 -15.59(-24.08, -6.14)**	2019–2021	-15.59 (-24.08, -6.14)	DALYs	Number
Gabon	5	1990-2019	1990	2019	-0.11	-1.19	0.97	0	-0.207	0.836		1990, 2019 -0.11(-1.19, 0.97)	1990, 2019	-0.11 (-1.19, 0.97)	DALYs	Number
Gambia	3	Full Range	1990	2021	-1.61	-2.93	-0.28	1	-2.362	0.018	*	1990–2021 -1.61(-2.93, -0.28)*	1990–2021	-1.61 (-2.93, -0.28)	DALYs	Number
Gambia	3	1990-1999	1990	1999	6.71	5.27	8.16	1	9.961	0	***	1990–1999 6.71(5.27, 8.16)***	1990–1999	6.71 (5.27, 8.16)	DALYs	Number
Gambia	3	1999-2009	1999	2009	-4.11	-5.21	-2.99	1	-7.11	0	***	1999–2009 -4.11(-5.21, -2.99)***	1999–2009	-4.11 (-5.21, -2.99)	DALYs	Number
Gambia	3	2009-2019	2009	2019	3.37	1.55	5.21	1	3.66	0	***	2009–2019 3.37(1.55, 5.21)***	2009–2019	3.37 (1.55, 5.21)	DALYs	Number
Gambia	3	2019-2021	2019	2021	-39.32	-49.02	-27.78	1	-5.967	0	***	2019–2021 -39.32(-49.02, -27.78)***	2019–2021	-39.32 (-49.02, -27.78)	DALYs	Number
Gambia	3	1990-2019	1990	2019	1.72	0.82	2.63	1	3.758	0	***	1990, 2019 1.72(0.82, 2.63)***	1990, 2019	1.72 (0.82, 2.63)	DALYs	Number
Georgia	1	Full Range	1990	2021	-13	-15.72	-10.19	1	-8.575	0	***	1990–2021 -13.00(-15.72, -10.19)***	1990–2021	-13.00 (-15.72, -10.19)	DALYs	Number
Georgia	1	1990-1999	1990	1999	-4.39	-5.14	-3.63	1	-11.659	0	***	1990–1999 -4.39(-5.14, -3.63)***	1990–1999	-4.39 (-5.14, -3.63)	DALYs	Number
Georgia	1	1999-2009	1999	2009	-4.39	-5.14	-3.63	1	-11.659	0	***	1999–2009 -4.39(-5.14, -3.63)***	1999–2009	-4.39 (-5.14, -3.63)	DALYs	Number
Georgia	1	2009-2019	2009	2019	-4.39	-5.14	-3.63	1	-11.659	0	***	2009–2019 -4.39(-5.14, -3.63)***	2009–2019	-4.39 (-5.14, -3.63)	DALYs	Number
Georgia	1	2019-2021	2019	2021	-77.85	-86.61	-63.35	1	-6.141	0	***	2019–2021 -77.85(-86.61, -63.35)***	2019–2021	-77.85 (-86.61, -63.35)	DALYs	Number
Georgia	1	1990-2019	1990	2019	-4.39	-5.14	-3.63	1	-11.659	0	***	1990, 2019 -4.39(-5.14, -3.63)***	1990, 2019	-4.39 (-5.14, -3.63)	DALYs	Number
Germany	2	Full Range	1990	2021	-16.61	-19.44	-13.67	1	-10.291	0	***	1990–2021 -16.61(-19.44, -13.67)***	1990–2021	-16.61 (-19.44, -13.67)	DALYs	Number
Germany	2	1990-1999	1990	1999	-10.86	-12.57	-9.11	1	-12.213	0	***	1990–1999 -10.86(-12.57, -9.11)***	1990–1999	-10.86 (-12.57, -9.11)	DALYs	Number
Germany	2	1999-2009	1999	2009	-7.28	-8.70	-5.83	1	-9.566	0	***	1999–2009 -7.28(-8.70, -5.83)***	1999–2009	-7.28 (-8.70, -5.83)	DALYs	Number
Germany	2	2009-2019	2009	2019	1.65	-1.35	4.74	0	1.13	0.27		2009–2019 1.65(-1.35, 4.74)	2009–2019	1.65 (-1.35, 4.74)	DALYs	Number
Germany	2	2019-2021	2019	2021	-86.49	-91.86	-77.58	1	-8.156	0	***	2019–2021 -86.49(-91.86, -77.58)***	2019–2021	-86.49 (-91.86, -77.58)	DALYs	Number
Germany	2	1990-2019	1990	2019	-5.45	-6.98	-3.90	1	-6.736	0	***	1990, 2019 -5.45(-6.98, -3.90)***	1990, 2019	-5.45 (-6.98, -3.90)	DALYs	Number
Ghana	5	Full Range	1990	2021	-5.34	-6.90	-3.77	1	-6.508	0	***	1990–2021 -5.34(-6.90, -3.77)***	1990–2021	-5.34 (-6.90, -3.77)	DALYs	Number
Ghana	5	1990-1999	1990	1999	-3.79	-4.45	-3.13	1	-12.057	0	***	1990–1999 -3.79(-4.45, -3.13)***	1990–1999	-3.79 (-4.45, -3.13)	DALYs	Number
Ghana	5	1999-2009	1999	2009	-1.95	-4.52	0.70	0	-1.446	0.148		1999–2009 -1.95(-4.52, 0.70)	1999–2009	-1.95 (-4.52, 0.70)	DALYs	Number
Ghana	5	2009-2019	2009	2019	-1.24	-4.67	2.31	0	-0.693	0.488		2009–2019 -1.24(-4.67, 2.31)	2009–2019	-1.24 (-4.67, 2.31)	DALYs	Number
Ghana	5	2019-2021	2019	2021	-40.36	-46.87	-33.06	1	-9.535	0	***	2019–2021 -40.36(-46.87, -33.06)***	2019–2021	-40.36 (-46.87, -33.06)	DALYs	Number
Ghana	5	1990-2019	1990	2019	-2.28	-3.84	-0.69	1	-2.81	0.005	**	1990, 2019 -2.28(-3.84, -0.69)**	1990, 2019	-2.28 (-3.84, -0.69)	DALYs	Number
Greece	2	Full Range	1990	2021	-17.87	-24.21	-11.01	1	-4.811	0	***	1990–2021 -17.87(-24.21, -11.01)***	1990–2021	-17.87 (-24.21, -11.01)	DALYs	Number
Greece	2	1990-1999	1990	1999	-12.69	-13.85	-11.52	1	-21.039	0	***	1990–1999 -12.69(-13.85, -11.52)***	1990–1999	-12.69 (-13.85, -11.52)	DALYs	Number
Greece	2	1999-2009	1999	2009	-12.69	-13.85	-11.52	1	-21.039	0	***	1999–2009 -12.69(-13.85, -11.52)***	1999–2009	-12.69 (-13.85, -11.52)	DALYs	Number
Greece	2	2009-2019	2009	2019	-1.45	-19.74	21.01	0	-0.139	0.889		2009–2019 -1.45(-19.74, 21.01)	2009–2019	-1.45 (-19.74, 21.01)	DALYs	Number
Greece	2	2019-2021	2019	2021	-81.55	-91.02	-62.09	1	-4.844	0	***	2019–2021 -81.55(-91.02, -62.09)***	2019–2021	-81.55 (-91.02, -62.09)	DALYs	Number
Greece	2	1990-2019	1990	2019	-8.97	-15.26	-2.21	1	-2.57	0.01	*	1990, 2019 -8.97(-15.26, -2.21)*	1990, 2019	-8.97 (-15.26, -2.21)	DALYs	Number
Greenland	4	Full Range	1990	2021	-8.35	-9.58	-7.10	1	-12.647	0	***	1990–2021 -8.35(-9.58, -7.10)***	1990–2021	-8.35 (-9.58, -7.10)	DALYs	Number
Greenland	4	1990-1999	1990	1999	-4.37	-6.05	-2.65	1	-4.918	0	***	1990–1999 -4.37(-6.05, -2.65)***	1990–1999	-4.37 (-6.05, -2.65)	DALYs	Number
Greenland	4	1999-2009	1999	2009	-2.18	-3.85	-0.48	1	-2.506	0.012	*	1999–2009 -2.18(-3.85, -0.48)*	1999–2009	-2.18 (-3.85, -0.48)	DALYs	Number
Greenland	4	2009-2019	2009	2019	-5.56	-6.88	-4.22	1	-7.967	0	***	2009–2019 -5.56(-6.88, -4.22)***	2009–2019	-5.56 (-6.88, -4.22)	DALYs	Number
Greenland	4	2019-2021	2019	2021	-52.96	-59.57	-45.27	1	-10.467	0	***	2019–2021 -52.96(-59.57, -45.27)***	2019–2021	-52.96 (-59.57, -45.27)	DALYs	Number
Greenland	4	1990-2019	1990	2019	-4.03	-5.05	-3.00	1	-7.569	0	***	1990, 2019 -4.03(-5.05, -3.00)***	1990, 2019	-4.03 (-5.05, -3.00)	DALYs	Number
Grenada	1	Full Range	1990	2021	-10.54	-11.58	-9.49	1	-18.746	0	***	1990–2021 -10.54(-11.58, -9.49)***	1990–2021	-10.54 (-11.58, -9.49)	DALYs	Number
Grenada	1	1990-1999	1990	1999	0.09	-0.20	0.38	0	0.643	0.525		1990–1999 0.09(-0.20, 0.38)	1990–1999	0.09 (-0.20, 0.38)	DALYs	Number
Grenada	1	1999-2009	1999	2009	0.09	-0.20	0.38	0	0.643	0.525		1999–2009 0.09(-0.20, 0.38)	1999–2009	0.09 (-0.20, 0.38)	DALYs	Number
Grenada	1	2009-2019	2009	2019	0.09	-0.20	0.38	0	0.643	0.525		2009–2019 0.09(-0.20, 0.38)	2009–2019	0.09 (-0.20, 0.38)	DALYs	Number
Grenada	1	2019-2021	2019	2021	-82.44	-85.40	-78.89	1	-19.371	0	***	2019–2021 -82.44(-85.40, -78.89)***	2019–2021	-82.44 (-85.40, -78.89)	DALYs	Number
Grenada	1	1990-2019	1990	2019	0.09	-0.20	0.38	0	0.643	0.525		1990, 2019 0.09(-0.20, 0.38)	1990, 2019	0.09 (-0.20, 0.38)	DALYs	Number
Guam	3	Full Range	1990	2021	-5.42	-6.06	-4.78	1	-16.094	0	***	1990–2021 -5.42(-6.06, -4.78)***	1990–2021	-5.42 (-6.06, -4.78)	DALYs	Number
Guam	3	1990-1999	1990	1999	-1.9	-2.88	-0.90	1	-3.71	0	***	1990–1999 -1.90(-2.88, -0.90)***	1990–1999	-1.90 (-2.88, -0.90)	DALYs	Number
Guam	3	1999-2009	1999	2009	-3.94	-4.50	-3.38	1	-13.606	0	***	1999–2009 -3.94(-4.50, -3.38)***	1999–2009	-3.94 (-4.50, -3.38)	DALYs	Number
Guam	3	2009-2019	2009	2019	0.78	0.42	1.15	1	4.512	0	***	2009–2019 0.78(0.42, 1.15)***	2009–2019	0.78 (0.42, 1.15)	DALYs	Number
Guam	3	2019-2021	2019	2021	-46	-50.41	-41.20	1	-15.054	0	***	2019–2021 -46.00(-50.41, -41.20)***	2019–2021	-46.00 (-50.41, -41.20)	DALYs	Number
Guam	3	1990-2019	1990	2019	-1.7	-2.16	-1.23	1	-7.138	0	***	1990, 2019 -1.70(-2.16, -1.23)***	1990, 2019	-1.70 (-2.16, -1.23)	DALYs	Number
Guatemala	4	Full Range	1990	2021	-8.61	-10.11	-7.09	1	-10.678	0	***	1990–2021 -8.61(-10.11, -7.09)***	1990–2021	-8.61 (-10.11, -7.09)	DALYs	Number
Guatemala	4	1990-1999	1990	1999	-8.48	-10.82	-6.08	1	-6.718	0	***	1990–1999 -8.48(-10.82, -6.08)***	1990–1999	-8.48 (-10.82, -6.08)	DALYs	Number
Guatemala	4	1999-2009	1999	2009	-10.56	-12.67	-8.40	1	-9.18	0	***	1999–2009 -10.56(-12.67, -8.40)***	1999–2009	-10.56 (-12.67, -8.40)	DALYs	Number
Guatemala	4	2009-2019	2009	2019	11.11	9.29	12.96	1	13.392	0	***	2009–2019 11.11(9.29, 12.96)***	2009–2019	11.11 (9.29, 12.96)	DALYs	Number
Guatemala	4	2019-2021	2019	2021	-61.92	-68.22	-54.36	1	-11.202	0	***	2019–2021 -61.92(-68.22, -54.36)***	2019–2021	-61.92 (-68.22, -54.36)	DALYs	Number
Guatemala	4	1990-2019	1990	2019	-2.92	-4.20	-1.62	1	-4.378	0	***	1990, 2019 -2.92(-4.20, -1.62)***	1990, 2019	-2.92 (-4.20, -1.62)	DALYs	Number
Guinea	2	Full Range	1990	2021	-1.61	-2.32	-0.90	1	-4.421	0	***	1990–2021 -1.61(-2.32, -0.90)***	1990–2021	-1.61 (-2.32, -0.90)	DALYs	Number
Guinea	2	1990-1999	1990	1999	-0.5	-0.83	-0.16	1	-3.071	0.005	**	1990–1999 -0.50(-0.83, -0.16)**	1990–1999	-0.50 (-0.83, -0.16)	DALYs	Number
Guinea	2	1999-2009	1999	2009	0	-0.30	0.29	0	-0.019	0.984		1999–2009 -0.00(-0.30, 0.29)	1999–2009	-0.00 (-0.30, 0.29)	DALYs	Number
Guinea	2	2009-2019	2009	2019	4.57	3.72	5.42	1	11.331	0	***	2009–2019 4.57(3.72, 5.42)***	2009–2019	4.57 (3.72, 5.42)	DALYs	Number
Guinea	2	2019-2021	2019	2021	-36.42	-42.73	-29.41	1	-8.939	0	***	2019–2021 -36.42(-42.73, -29.41)***	2019–2021	-36.42 (-42.73, -29.41)	DALYs	Number
Guinea	2	1990-2019	1990	2019	1.39	1.04	1.75	1	7.672	0	***	1990, 2019 1.39(1.04, 1.75)***	1990, 2019	1.39 (1.04, 1.75)	DALYs	Number
Guinea-Bissau	4	Full Range	1990	2021	-2.35	-3.34	-1.34	1	-4.531	0	***	1990–2021 -2.35(-3.34, -1.34)***	1990–2021	-2.35 (-3.34, -1.34)	DALYs	Number
Guinea-Bissau	4	1990-1999	1990	1999	2.11	0.48	3.76	1	2.546	0.011	*	1990–1999 2.11(0.48, 3.76)*	1990–1999	2.11 (0.48, 3.76)	DALYs	Number
Guinea-Bissau	4	1999-2009	1999	2009	-1.27	-1.89	-0.65	1	-3.999	0	***	1999–2009 -1.27(-1.89, -0.65)***	1999–2009	-1.27 (-1.89, -0.65)	DALYs	Number
Guinea-Bissau	4	2009-2019	2009	2019	0.98	-0.66	2.64	0	1.169	0.243		2009–2019 0.98(-0.66, 2.64)	2009–2019	0.98 (-0.66, 2.64)	DALYs	Number
Guinea-Bissau	4	2019-2021	2019	2021	-36.02	-42.59	-28.69	1	-8.655	0	***	2019–2021 -36.02(-42.59, -28.69)***	2019–2021	-36.02 (-42.59, -28.69)	DALYs	Number
Guinea-Bissau	4	1990-2019	1990	2019	0.54	-0.30	1.40	0	1.258	0.208		1990, 2019 0.54(-0.30, 1.40)	1990, 2019	0.54 (-0.30, 1.40)	DALYs	Number
Guyana	1	Full Range	1990	2021	-15.22	-16.68	-13.74	1	-18.668	0	***	1990–2021 -15.22(-16.68, -13.74)***	1990–2021	-15.22 (-16.68, -13.74)	DALYs	Number
Guyana	1	1990-1999	1990	1999	-1.64	-2.06	-1.21	1	-7.865	0	***	1990–1999 -1.64(-2.06, -1.21)***	1990–1999	-1.64 (-2.06, -1.21)	DALYs	Number
Guyana	1	1999-2009	1999	2009	-1.64	-2.06	-1.21	1	-7.865	0	***	1999–2009 -1.64(-2.06, -1.21)***	1999–2009	-1.64 (-2.06, -1.21)	DALYs	Number
Guyana	1	2009-2019	2009	2019	-1.64	-2.06	-1.21	1	-7.865	0	***	2009–2019 -1.64(-2.06, -1.21)***	2009–2019	-1.64 (-2.06, -1.21)	DALYs	Number
Guyana	1	2019-2021	2019	2021	-90.18	-92.53	-87.08	1	-17.356	0	***	2019–2021 -90.18(-92.53, -87.08)***	2019–2021	-90.18 (-92.53, -87.08)	DALYs	Number
Guyana	1	1990-2019	1990	2019	-1.64	-2.06	-1.21	1	-7.865	0	***	1990, 2019 -1.64(-2.06, -1.21)***	1990, 2019	-1.64 (-2.06, -1.21)	DALYs	Number
Haiti	1	Full Range	1990	2021	-8.79	-10.31	-7.24	1	-10.72	0	***	1990–2021 -8.79(-10.31, -7.24)***	1990–2021	-8.79 (-10.31, -7.24)	DALYs	Number
Haiti	1	1990-1999	1990	1999	0.53	0.11	0.95	1	2.613	0.014	*	1990–1999 0.53(0.11, 0.95)*	1990–1999	0.53 (0.11, 0.95)	DALYs	Number
Haiti	1	1999-2009	1999	2009	0.53	0.11	0.95	1	2.613	0.014	*	1999–2009 0.53(0.11, 0.95)*	1999–2009	0.53 (0.11, 0.95)	DALYs	Number
Haiti	1	2009-2019	2009	2019	0.53	0.11	0.95	1	2.613	0.014	*	2009–2019 0.53(0.11, 0.95)*	2009–2019	0.53 (0.11, 0.95)	DALYs	Number
Haiti	1	2019-2021	2019	2021	-77.76	-82.96	-70.98	1	-11.588	0	***	2019–2021 -77.76(-82.96, -70.98)***	2019–2021	-77.76 (-82.96, -70.98)	DALYs	Number
Haiti	1	1990-2019	1990	2019	0.53	0.11	0.95	1	2.613	0.014	*	1990, 2019 0.53(0.11, 0.95)*	1990, 2019	0.53 (0.11, 0.95)	DALYs	Number
Honduras	5	Full Range	1990	2021	-2.63	-3.56	-1.70	1	-5.483	0	***	1990–2021 -2.63(-3.56, -1.70)***	1990–2021	-2.63 (-3.56, -1.70)	DALYs	Number
Honduras	5	1990-1999	1990	1999	-4.16	-5.43	-2.87	1	-6.216	0	***	1990–1999 -4.16(-5.43, -2.87)***	1990–1999	-4.16 (-5.43, -2.87)	DALYs	Number
Honduras	5	1999-2009	1999	2009	-3.53	-4.39	-2.67	1	-7.935	0	***	1999–2009 -3.53(-4.39, -2.67)***	1999–2009	-3.53 (-4.39, -2.67)	DALYs	Number
Honduras	5	2009-2019	2009	2019	10.69	8.60	12.83	1	10.434	0	***	2009–2019 10.69(8.60, 12.83)***	2009–2019	10.69 (8.60, 12.83)	DALYs	Number
Honduras	5	2019-2021	2019	2021	-42.36	-47.12	-37.17	1	-13.625	0	***	2019–2021 -42.36(-47.12, -37.17)***	2019–2021	-42.36 (-47.12, -37.17)	DALYs	Number
Honduras	5	1990-2019	1990	2019	0.95	0.08	1.82	1	2.148	0.032	*	1990, 2019 0.95(0.08, 1.82)*	1990, 2019	0.95 (0.08, 1.82)	DALYs	Number
Hungary	1	Full Range	1990	2021	-12.81	-14.19	-11.40	1	-16.843	0	***	1990–2021 -12.81(-14.19, -11.40)***	1990–2021	-12.81 (-14.19, -11.40)	DALYs	Number
Hungary	1	1990-1999	1990	1999	-2.87	-3.25	-2.48	1	-15.08	0	***	1990–1999 -2.87(-3.25, -2.48)***	1990–1999	-2.87 (-3.25, -2.48)	DALYs	Number
Hungary	1	1999-2009	1999	2009	-2.87	-3.25	-2.48	1	-15.08	0	***	1999–2009 -2.87(-3.25, -2.48)***	1999–2009	-2.87 (-3.25, -2.48)	DALYs	Number
Hungary	1	2009-2019	2009	2019	-2.87	-3.25	-2.48	1	-15.08	0	***	2009–2019 -2.87(-3.25, -2.48)***	2009–2019	-2.87 (-3.25, -2.48)	DALYs	Number
Hungary	1	2019-2021	2019	2021	-81.77	-85.84	-76.54	1	-13.842	0	***	2019–2021 -81.77(-85.84, -76.54)***	2019–2021	-81.77 (-85.84, -76.54)	DALYs	Number
Hungary	1	1990-2019	1990	2019	-2.87	-3.25	-2.48	1	-15.08	0	***	1990, 2019 -2.87(-3.25, -2.48)***	1990, 2019	-2.87 (-3.25, -2.48)	DALYs	Number
Iceland	0	Full Range	1990	2021	3.35	2.53	4.17	1	8.495	0	***	1990–2021 3.35(2.53, 4.17)***	1990–2021	3.35 (2.53, 4.17)	DALYs	Number
Iceland	0	1990-1999	1990	1999	3.35	2.53	4.17	1	8.495	0	***	1990–1999 3.35(2.53, 4.17)***	1990–1999	3.35 (2.53, 4.17)	DALYs	Number
Iceland	0	1999-2009	1999	2009	3.35	2.53	4.17	1	8.495	0	***	1999–2009 3.35(2.53, 4.17)***	1999–2009	3.35 (2.53, 4.17)	DALYs	Number
Iceland	0	2009-2019	2009	2019	3.35	2.53	4.17	1	8.495	0	***	2009–2019 3.35(2.53, 4.17)***	2009–2019	3.35 (2.53, 4.17)	DALYs	Number
Iceland	0	2019-2021	2019	2021	3.35	2.53	4.17	1	8.495	0	***	2019–2021 3.35(2.53, 4.17)***	2019–2021	3.35 (2.53, 4.17)	DALYs	Number
Iceland	0	1990-2019	1990	2019	3.35	2.53	4.17	1	8.495	0	***	1990, 2019 3.35(2.53, 4.17)***	1990, 2019	3.35 (2.53, 4.17)	DALYs	Number
India	3	Full Range	1990	2021	-5.2	-6.64	-3.73	1	-6.823	0	***	1990–2021 -5.20(-6.64, -3.73)***	1990–2021	-5.20 (-6.64, -3.73)	DALYs	Number
India	3	1990-1999	1990	1999	-2.81	-5.27	-0.29	1	-2.183	0.029	*	1990–1999 -2.81(-5.27, -0.29)*	1990–1999	-2.81 (-5.27, -0.29)	DALYs	Number
India	3	1999-2009	1999	2009	-0.57	-2.05	0.94	0	-0.743	0.457		1999–2009 -0.57(-2.05, 0.94)	1999–2009	-0.57 (-2.05, 0.94)	DALYs	Number
India	3	2009-2019	2009	2019	-7.31	-8.76	-5.83	1	-9.423	0	***	2009–2019 -7.31(-8.76, -5.83)***	2009–2019	-7.31 (-8.76, -5.83)	DALYs	Number
India	3	2019-2021	2019	2021	-25.25	-33.35	-16.16	1	-5.276	0	***	2019–2021 -25.25(-33.35, -16.16)***	2019–2021	-25.25 (-33.35, -16.16)	DALYs	Number
India	3	1990-2019	1990	2019	-3.63	-4.83	-2.41	1	-5.777	0	***	1990, 2019 -3.63(-4.83, -2.41)***	1990, 2019	-3.63 (-4.83, -2.41)	DALYs	Number
Indonesia	1	Full Range	1990	2021	-6.07	-7.46	-4.66	1	-8.221	0	***	1990–2021 -6.07(-7.46, -4.66)***	1990–2021	-6.07 (-7.46, -4.66)	DALYs	Number
Indonesia	1	1990-1999	1990	1999	-1.02	-1.39	-0.65	1	-5.671	0	***	1990–1999 -1.02(-1.39, -0.65)***	1990–1999	-1.02 (-1.39, -0.65)	DALYs	Number
Indonesia	1	1999-2009	1999	2009	-1.02	-1.39	-0.65	1	-5.671	0	***	1999–2009 -1.02(-1.39, -0.65)***	1999–2009	-1.02 (-1.39, -0.65)	DALYs	Number
Indonesia	1	2009-2019	2009	2019	-1.02	-1.39	-0.65	1	-5.671	0	***	2009–2019 -1.02(-1.39, -0.65)***	2009–2019	-1.02 (-1.39, -0.65)	DALYs	Number
Indonesia	1	2019-2021	2019	2021	-56.05	-65.30	-44.34	1	-7.141	0	***	2019–2021 -56.05(-65.30, -44.34)***	2019–2021	-56.05 (-65.30, -44.34)	DALYs	Number
Indonesia	1	1990-2019	1990	2019	-1.02	-1.39	-0.65	1	-5.671	0	***	1990, 2019 -1.02(-1.39, -0.65)***	1990, 2019	-1.02 (-1.39, -0.65)	DALYs	Number
Iran (Islamic Republic of)	5	Full Range	1990	2021	-7.38	-8.44	-6.31	1	-13.122	0	***	1990–2021 -7.38(-8.44, -6.31)***	1990–2021	-7.38 (-8.44, -6.31)	DALYs	Number
Iran (Islamic Republic of)	5	1990-1999	1990	1999	-17.79	-18.82	-16.75	1	-30.609	0	***	1990–1999 -17.79(-18.82, -16.75)***	1990–1999	-17.79 (-18.82, -16.75)	DALYs	Number
Iran (Islamic Republic of)	5	1999-2009	1999	2009	-3.25	-5.65	-0.78	1	-2.568	0.01	*	1999–2009 -3.25(-5.65, -0.78)*	1999–2009	-3.25 (-5.65, -0.78)	DALYs	Number
Iran (Islamic Republic of)	5	2009-2019	2009	2019	0.97	-0.26	2.22	0	1.54	0.124		2009–2019 0.97(-0.26, 2.22)	2009–2019	0.97 (-0.26, 2.22)	DALYs	Number
Iran (Islamic Republic of)	5	2019-2021	2019	2021	-17.32	-24.37	-9.61	1	-4.549	0	***	2019–2021 -17.32(-24.37, -9.61)***	2019–2021	-17.32 (-24.37, -9.61)	DALYs	Number
Iran (Islamic Republic of)	5	1990-2019	1990	2019	-6.65	-7.66	-5.63	1	-12.426	0	***	1990, 2019 -6.65(-7.66, -5.63)***	1990, 2019	-6.65 (-7.66, -5.63)	DALYs	Number
Iraq	4	Full Range	1990	2021	-4.64	-6.59	-2.66	1	-4.524	0	***	1990–2021 -4.64(-6.59, -2.66)***	1990–2021	-4.64 (-6.59, -2.66)	DALYs	Number
Iraq	4	1990-1999	1990	1999	7.37	5.03	9.76	1	6.324	0	***	1990–1999 7.37(5.03, 9.76)***	1990–1999	7.37 (5.03, 9.76)	DALYs	Number
Iraq	4	1999-2009	1999	2009	0.44	-1.07	1.96	0	0.565	0.572		1999–2009 0.44(-1.07, 1.96)	1999–2009	0.44 (-1.07, 1.96)	DALYs	Number
Iraq	4	2009-2019	2009	2019	1.39	-2.26	5.17	0	0.737	0.461		2009–2019 1.39(-2.26, 5.17)	2009–2019	1.39 (-2.26, 5.17)	DALYs	Number
Iraq	4	2019-2021	2019	2021	-68.25	-74.15	-61.01	1	-11.727	0	***	2019–2021 -68.25(-74.15, -61.01)***	2019–2021	-68.25 (-74.15, -61.01)	DALYs	Number
Iraq	4	1990-2019	1990	2019	2.87	1.08	4.70	1	3.154	0.002	**	1990, 2019 2.87(1.08, 4.70)**	1990, 2019	2.87 (1.08, 4.70)	DALYs	Number
Ireland	1	Full Range	1990	2021	-9.79	-11.00	-8.57	1	-14.992	0	***	1990–2021 -9.79(-11.00, -8.57)***	1990–2021	-9.79 (-11.00, -8.57)	DALYs	Number
Ireland	1	1990-1999	1990	1999	-2.85	-3.17	-2.52	1	-17.716	0	***	1990–1999 -2.85(-3.17, -2.52)***	1990–1999	-2.85 (-3.17, -2.52)	DALYs	Number
Ireland	1	1999-2009	1999	2009	-2.85	-3.17	-2.52	1	-17.716	0	***	1999–2009 -2.85(-3.17, -2.52)***	1999–2009	-2.85 (-3.17, -2.52)	DALYs	Number
Ireland	1	2009-2019	2009	2019	-2.85	-3.17	-2.52	1	-17.716	0	***	2009–2019 -2.85(-3.17, -2.52)***	2009–2019	-2.85 (-3.17, -2.52)	DALYs	Number
Ireland	1	2019-2021	2019	2021	-69.23	-75.14	-61.92	1	-11.344	0	***	2019–2021 -69.23(-75.14, -61.92)***	2019–2021	-69.23 (-75.14, -61.92)	DALYs	Number
Ireland	1	1990-2019	1990	2019	-2.85	-3.17	-2.52	1	-17.716	0	***	1990, 2019 -2.85(-3.17, -2.52)***	1990, 2019	-2.85 (-3.17, -2.52)	DALYs	Number
Israel	1	Full Range	1990	2021	-7.76	-9.58	-5.90	1	-7.932	0	***	1990–2021 -7.76(-9.58, -5.90)***	1990–2021	-7.76 (-9.58, -5.90)	DALYs	Number
Israel	1	1990-1999	1990	1999	2.12	1.62	2.63	1	8.688	0	***	1990–1999 2.12(1.62, 2.63)***	1990–1999	2.12 (1.62, 2.63)	DALYs	Number
Israel	1	1999-2009	1999	2009	2.12	1.62	2.63	1	8.688	0	***	1999–2009 2.12(1.62, 2.63)***	1999–2009	2.12 (1.62, 2.63)	DALYs	Number
Israel	1	2009-2019	2009	2019	2.12	1.62	2.63	1	8.688	0	***	2009–2019 2.12(1.62, 2.63)***	2009–2019	2.12 (1.62, 2.63)	DALYs	Number
Israel	1	2019-2021	2019	2021	-78.91	-84.62	-71.08	1	-10.112	0	***	2019–2021 -78.91(-84.62, -71.08)***	2019–2021	-78.91 (-84.62, -71.08)	DALYs	Number
Israel	1	1990-2019	1990	2019	2.12	1.62	2.63	1	8.688	0	***	1990, 2019 2.12(1.62, 2.63)***	1990, 2019	2.12 (1.62, 2.63)	DALYs	Number
Italy	3	Full Range	1990	2021	-15.75	-16.56	-14.93	1	-34.82	0	***	1990–2021 -15.75(-16.56, -14.93)***	1990–2021	-15.75 (-16.56, -14.93)	DALYs	Number
Italy	3	1990-1999	1990	1999	-7.91	-8.36	-7.45	1	-34.62	0	***	1990–1999 -7.91(-8.36, -7.45)***	1990–1999	-7.91 (-8.36, -7.45)	DALYs	Number
Italy	3	1999-2009	1999	2009	-15.48	-16.34	-14.61	1	-32.125	0	***	1999–2009 -15.48(-16.34, -14.61)***	1999–2009	-15.48 (-16.34, -14.61)	DALYs	Number
Italy	3	2009-2019	2009	2019	0.46	-0.82	1.75	0	0.7	0.484		2009–2019 0.46(-0.82, 1.75)	2009–2019	0.46 (-0.82, 1.75)	DALYs	Number
Italy	3	2019-2021	2019	2021	-76.96	-79.51	-74.10	1	-26.072	0	***	2019–2021 -76.96(-79.51, -74.10)***	2019–2021	-76.96 (-79.51, -74.10)	DALYs	Number
Italy	3	1990-2019	1990	2019	-7.87	-8.51	-7.23	1	-23.086	0	***	1990, 2019 -7.87(-8.51, -7.23)***	1990, 2019	-7.87 (-8.51, -7.23)	DALYs	Number
Jamaica	1	Full Range	1990	2021	-13.82	-16.44	-11.11	1	-9.416	0	***	1990–2021 -13.82(-16.44, -11.11)***	1990–2021	-13.82 (-16.44, -11.11)	DALYs	Number
Jamaica	1	1990-1999	1990	1999	0.88	0.10	1.65	1	2.325	0.028	*	1990–1999 0.88(0.10, 1.65)*	1990–1999	0.88 (0.10, 1.65)	DALYs	Number
Jamaica	1	1999-2009	1999	2009	0.88	0.10	1.65	1	2.325	0.028	*	1999–2009 0.88(0.10, 1.65)*	1999–2009	0.88 (0.10, 1.65)	DALYs	Number
Jamaica	1	2009-2019	2009	2019	0.88	0.10	1.65	1	2.325	0.028	*	2009–2019 0.88(0.10, 1.65)*	2009–2019	0.88 (0.10, 1.65)	DALYs	Number
Jamaica	1	2019-2021	2019	2021	-91.21	-94.61	-85.65	1	-10.186	0	***	2019–2021 -91.21(-94.61, -85.65)***	2019–2021	-91.21 (-94.61, -85.65)	DALYs	Number
Jamaica	1	1990-2019	1990	2019	0.88	0.10	1.65	1	2.325	0.028	*	1990, 2019 0.88(0.10, 1.65)*	1990, 2019	0.88 (0.10, 1.65)	DALYs	Number
Japan	1	Full Range	1990	2021	-18.67	-22.13	-15.04	1	-9.295	0	***	1990–2021 -18.67(-22.13, -15.04)***	1990–2021	-18.67 (-22.13, -15.04)	DALYs	Number
Japan	1	1990-1999	1990	1999	-7.45	-8.44	-6.44	1	-14.674	0	***	1990–1999 -7.45(-8.44, -6.44)***	1990–1999	-7.45 (-8.44, -6.44)	DALYs	Number
Japan	1	1999-2009	1999	2009	-7.45	-8.44	-6.44	1	-14.674	0	***	1999–2009 -7.45(-8.44, -6.44)***	1999–2009	-7.45 (-8.44, -6.44)	DALYs	Number
Japan	1	2009-2019	2009	2019	-7.45	-8.44	-6.44	1	-14.674	0	***	2009–2019 -7.45(-8.44, -6.44)***	2009–2019	-7.45 (-8.44, -6.44)	DALYs	Number
Japan	1	2019-2021	2019	2021	-87.51	-93.73	-75.12	1	-6.193	0	***	2019–2021 -87.51(-93.73, -75.12)***	2019–2021	-87.51 (-93.73, -75.12)	DALYs	Number
Japan	1	1990-2019	1990	2019	-7.45	-8.44	-6.44	1	-14.674	0	***	1990, 2019 -7.45(-8.44, -6.44)***	1990, 2019	-7.45 (-8.44, -6.44)	DALYs	Number
Jordan	4	Full Range	1990	2021	0.31	-0.91	1.55	0	0.5	0.617		1990–2021 0.31(-0.91, 1.55)	1990–2021	0.31 (-0.91, 1.55)	DALYs	Number
Jordan	4	1990-1999	1990	1999	-7.73	-9.58	-5.85	1	-7.803	0	***	1990–1999 -7.73(-9.58, -5.85)***	1990–1999	-7.73 (-9.58, -5.85)	DALYs	Number
Jordan	4	1999-2009	1999	2009	-2.63	-3.83	-1.41	1	-4.187	0	***	1999–2009 -2.63(-3.83, -1.41)***	1999–2009	-2.63 (-3.83, -1.41)	DALYs	Number
Jordan	4	2009-2019	2009	2019	20.14	18.64	21.66	1	28.657	0	***	2009–2019 20.14(18.64, 21.66)***	2009–2019	20.14 (18.64, 21.66)	DALYs	Number
Jordan	4	2019-2021	2019	2021	-31.19	-39.95	-21.16	1	-5.768	0	***	2019–2021 -31.19(-39.95, -21.16)***	2019–2021	-31.19 (-39.95, -21.16)	DALYs	Number
Jordan	4	1990-2019	1990	2019	2.96	1.95	3.97	1	5.842	0	***	1990, 2019 2.96(1.95, 3.97)***	1990, 2019	2.96 (1.95, 3.97)	DALYs	Number
Kazakhstan	3	Full Range	1990	2021	-9.16	-11.04	-7.24	1	-8.987	0	***	1990–2021 -9.16(-11.04, -7.24)***	1990–2021	-9.16 (-11.04, -7.24)	DALYs	Number
Kazakhstan	3	1990-1999	1990	1999	-5.11	-8.09	-2.04	1	-3.226	0.001	**	1990–1999 -5.11(-8.09, -2.04)**	1990–1999	-5.11 (-8.09, -2.04)	DALYs	Number
Kazakhstan	3	1999-2009	1999	2009	-13.9	-15.10	-12.68	1	-22.178	0	***	1999–2009 -13.90(-15.10, -12.68)***	1999–2009	-13.90 (-15.10, -12.68)	DALYs	Number
Kazakhstan	3	2009-2019	2009	2019	11.94	9.24	14.71	1	9.599	0	***	2009–2019 11.94(9.24, 14.71)***	2009–2019	11.94 (9.24, 14.71)	DALYs	Number
Kazakhstan	3	2019-2021	2019	2021	-65.64	-73.71	-55.09	1	-8.298	0	***	2019–2021 -65.64(-73.71, -55.09)***	2019–2021	-65.64 (-73.71, -55.09)	DALYs	Number
Kazakhstan	3	1990-2019	1990	2019	-2.86	-4.22	-1.48	1	-4.033	0	***	1990, 2019 -2.86(-4.22, -1.48)***	1990, 2019	-2.86 (-4.22, -1.48)	DALYs	Number
Kenya	2	Full Range	1990	2021	-1.23	-2.54	0.08	0	-1.834	0.067		1990–2021 -1.23(-2.54, 0.08)	1990–2021	-1.23 (-2.54, 0.08)	DALYs	Number
Kenya	2	1990-1999	1990	1999	4.5	3.54	5.46	1	9.913	0	***	1990–1999 4.50(3.54, 5.46)***	1990–1999	4.50 (3.54, 5.46)	DALYs	Number
Kenya	2	1999-2009	1999	2009	1.89	1.26	2.52	1	5.964	0	***	1999–2009 1.89(1.26, 2.52)***	1999–2009	1.89 (1.26, 2.52)	DALYs	Number
Kenya	2	2009-2019	2009	2019	-0.65	-1.56	0.26	0	-1.478	0.152		2009–2019 -0.65(-1.56, 0.26)	2009–2019	-0.65 (-1.56, 0.26)	DALYs	Number
Kenya	2	2019-2021	2019	2021	-36.31	-47.60	-22.57	1	-4.768	0	***	2019–2021 -36.31(-47.60, -22.57)***	2019–2021	-36.31 (-47.60, -22.57)	DALYs	Number
Kenya	2	1990-2019	1990	2019	1.8	1.18	2.43	1	5.683	0	***	1990, 2019 1.80(1.18, 2.43)***	1990, 2019	1.80 (1.18, 2.43)	DALYs	Number
Kiribati	5	Full Range	1990	2021	0.83	0.06	1.61	1	2.12	0.034	*	1990–2021 0.83(0.06, 1.61)*	1990–2021	0.83 (0.06, 1.61)	DALYs	Number
Kiribati	5	1990-1999	1990	1999	-2.12	-4.01	-0.19	1	-2.15	0.032	*	1990–1999 -2.12(-4.01, -0.19)*	1990–1999	-2.12 (-4.01, -0.19)	DALYs	Number
Kiribati	5	1999-2009	1999	2009	1.26	0.37	2.16	1	2.779	0.005	**	1999–2009 1.26(0.37, 2.16)**	1999–2009	1.26 (0.37, 2.16)	DALYs	Number
Kiribati	5	2009-2019	2009	2019	3.63	2.67	4.61	1	7.468	0	***	2009–2019 3.63(2.67, 4.61)***	2009–2019	3.63 (2.67, 4.61)	DALYs	Number
Kiribati	5	2019-2021	2019	2021	-1.6	-3.42	0.26	0	-1.838	0.086		2019–2021 -1.60(-3.42, 0.26)	2019–2021	-1.60 (-3.42, 0.26)	DALYs	Number
Kiribati	5	1990-2019	1990	2019	1	0.20	1.81	1	2.463	0.014	*	1990, 2019 1.00(0.20, 1.81)*	1990, 2019	1.00 (0.20, 1.81)	DALYs	Number
Kuwait	3	Full Range	1990	2021	-1.87	-3.08	-0.65	1	-2.988	0.003	**	1990–2021 -1.87(-3.08, -0.65)**	1990–2021	-1.87 (-3.08, -0.65)	DALYs	Number
Kuwait	3	1990-1999	1990	1999	-0.59	-2.01	0.86	0	-0.85	0.405		1990–1999 -0.59(-2.01, 0.86)	1990–1999	-0.59 (-2.01, 0.86)	DALYs	Number
Kuwait	3	1999-2009	1999	2009	-6.47	-8.12	-4.79	1	-7.36	0	***	1999–2009 -6.47(-8.12, -4.79)***	1999–2009	-6.47 (-8.12, -4.79)	DALYs	Number
Kuwait	3	2009-2019	2009	2019	14.5	13.44	15.57	1	30.146	0	***	2009–2019 14.50(13.44, 15.57)***	2009–2019	14.50 (13.44, 15.57)	DALYs	Number
Kuwait	3	2019-2021	2019	2021	-45.62	-53.56	-36.31	1	-8.019	0	***	2019–2021 -45.62(-53.56, -36.31)***	2019–2021	-45.62 (-53.56, -36.31)	DALYs	Number
Kuwait	3	1990-2019	1990	2019	2.2	1.35	3.06	1	5.097	0	***	1990, 2019 2.20(1.35, 3.06)***	1990, 2019	2.20 (1.35, 3.06)	DALYs	Number
Kyrgyzstan	2	Full Range	1990	2021	-5.53	-7.34	-3.68	1	-5.752	0	***	1990–2021 -5.53(-7.34, -3.68)***	1990–2021	-5.53 (-7.34, -3.68)	DALYs	Number
Kyrgyzstan	2	1990-1999	1990	1999	-5.18	-6.21	-4.15	1	-10.093	0	***	1990–1999 -5.18(-6.21, -4.15)***	1990–1999	-5.18 (-6.21, -4.15)	DALYs	Number
Kyrgyzstan	2	1999-2009	1999	2009	-3.18	-4.01	-2.34	1	-7.301	0	***	1999–2009 -3.18(-4.01, -2.34)***	1999–2009	-3.18 (-4.01, -2.34)	DALYs	Number
Kyrgyzstan	2	2009-2019	2009	2019	1.66	-0.03	3.39	0	2.03	0.054		2009–2019 1.66(-0.03, 3.39)	2009–2019	1.66 (-0.03, 3.39)	DALYs	Number
Kyrgyzstan	2	2019-2021	2019	2021	-43.05	-57.13	-24.36	1	-4.094	0	***	2019–2021 -43.05(-57.13, -24.36)***	2019–2021	-43.05 (-57.13, -24.36)	DALYs	Number
Kyrgyzstan	2	1990-2019	1990	2019	-2.17	-3.06	-1.27	1	-4.709	0	***	1990, 2019 -2.17(-3.06, -1.27)***	1990, 2019	-2.17 (-3.06, -1.27)	DALYs	Number
Lao People's Democratic Republic	1	Full Range	1990	2021	-10.53	-11.94	-9.10	1	-13.706	0	***	1990–2021 -10.53(-11.94, -9.10)***	1990–2021	-10.53 (-11.94, -9.10)	DALYs	Number
Lao People's Democratic Republic	1	1990-1999	1990	1999	-1.16	-1.55	-0.77	1	-6.079	0	***	1990–1999 -1.16(-1.55, -0.77)***	1990–1999	-1.16 (-1.55, -0.77)	DALYs	Number
Lao People's Democratic Republic	1	1999-2009	1999	2009	-1.16	-1.55	-0.77	1	-6.079	0	***	1999–2009 -1.16(-1.55, -0.77)***	1999–2009	-1.16 (-1.55, -0.77)	DALYs	Number
Lao People's Democratic Republic	1	2009-2019	2009	2019	-1.16	-1.55	-0.77	1	-6.079	0	***	2009–2019 -1.16(-1.55, -0.77)***	2009–2019	-1.16 (-1.55, -0.77)	DALYs	Number
Lao People's Democratic Republic	1	2019-2021	2019	2021	-78.88	-83.58	-72.83	1	-12.673	0	***	2019–2021 -78.88(-83.58, -72.83)***	2019–2021	-78.88 (-83.58, -72.83)	DALYs	Number
Lao People's Democratic Republic	1	1990-2019	1990	2019	-1.16	-1.55	-0.77	1	-6.079	0	***	1990, 2019 -1.16(-1.55, -0.77)***	1990, 2019	-1.16 (-1.55, -0.77)	DALYs	Number
Latvia	4	Full Range	1990	2021	-21.84	-22.33	-21.35	1	-77.351	0	***	1990–2021 -21.84(-22.33, -21.35)***	1990–2021	-21.84 (-22.33, -21.35)	DALYs	Number
Latvia	4	1990-1999	1990	1999	-4.9	-5.78	-4.02	1	-10.646	0	***	1990–1999 -4.90(-5.78, -4.02)***	1990–1999	-4.90 (-5.78, -4.02)	DALYs	Number
Latvia	4	1999-2009	1999	2009	-9.64	-9.86	-9.41	1	-85.873	0	***	1999–2009 -9.64(-9.86, -9.41)***	1999–2009	-9.64 (-9.86, -9.41)	DALYs	Number
Latvia	4	2009-2019	2009	2019	-15.5	-16.61	-14.38	1	-25.049	0	***	2009–2019 -15.50(-16.61, -14.38)***	2009–2019	-15.50 (-16.61, -14.38)	DALYs	Number
Latvia	4	2019-2021	2019	2021	-89.4	-90.01	-88.76	1	-80.373	0	***	2019–2021 -89.40(-90.01, -88.76)***	2019–2021	-89.40 (-90.01, -88.76)	DALYs	Number
Latvia	4	1990-2019	1990	2019	-10.29	-10.79	-9.80	1	-38.677	0	***	1990, 2019 -10.29(-10.79, -9.80)***	1990, 2019	-10.29 (-10.79, -9.80)	DALYs	Number
Lebanon	3	Full Range	1990	2021	-6.59	-8.04	-5.11	1	-8.509	0	***	1990–2021 -6.59(-8.04, -5.11)***	1990–2021	-6.59 (-8.04, -5.11)	DALYs	Number
Lebanon	3	1990-1999	1990	1999	-9.83	-11.80	-7.82	1	-9.187	0	***	1990–1999 -9.83(-11.80, -7.82)***	1990–1999	-9.83 (-11.80, -7.82)	DALYs	Number
Lebanon	3	1999-2009	1999	2009	6.39	5.15	7.65	1	10.338	0	***	1999–2009 6.39(5.15, 7.65)***	1999–2009	6.39 (5.15, 7.65)	DALYs	Number
Lebanon	3	2009-2019	2009	2019	0.03	-1.54	1.63	0	0.04	0.969		2009–2019 0.03(-1.54, 1.63)	2009–2019	0.03 (-1.54, 1.63)	DALYs	Number
Lebanon	3	2019-2021	2019	2021	-59.43	-66.91	-50.26	1	-9.205	0	***	2019–2021 -59.43(-66.91, -50.26)***	2019–2021	-59.43 (-66.91, -50.26)	DALYs	Number
Lebanon	3	1990-2019	1990	2019	-1.06	-2.07	-0.03	1	-2.024	0.043	*	1990, 2019 -1.06(-2.07, -0.03)*	1990, 2019	-1.06 (-2.07, -0.03)	DALYs	Number
Lesotho	1	Full Range	1990	2021	-13.47	-19.30	-7.22	1	-4.065	0	***	1990–2021 -13.47(-19.30, -7.22)***	1990–2021	-13.47 (-19.30, -7.22)	DALYs	Number
Lesotho	1	1990-1999	1990	1999	2.13	-0.27	4.60	0	1.817	0.08		1990–1999 2.13(-0.27, 4.60)	1990–1999	2.13 (-0.27, 4.60)	DALYs	Number
Lesotho	1	1999-2009	1999	2009	2.13	-0.27	4.60	0	1.817	0.08		1999–2009 2.13(-0.27, 4.60)	1999–2009	2.13 (-0.27, 4.60)	DALYs	Number
Lesotho	1	2009-2019	2009	2019	-13.94	-19.91	-7.53	1	-4.096	0	***	2009–2019 -13.94(-19.91, -7.53)***	2009–2019	-13.94 (-19.91, -7.53)	DALYs	Number
Lesotho	1	2019-2021	2019	2021	-81.58	-91.04	-62.12	1	-4.815	0	***	2019–2021 -81.58(-91.04, -62.12)***	2019–2021	-81.58 (-91.04, -62.12)	DALYs	Number
Lesotho	1	1990-2019	1990	2019	-3.72	-6.79	-0.56	1	-2.297	0.022	*	1990, 2019 -3.72(-6.79, -0.56)*	1990, 2019	-3.72 (-6.79, -0.56)	DALYs	Number
Liberia	4	Full Range	1990	2021	-6.53	-9.36	-3.61	1	-4.306	0	***	1990–2021 -6.53(-9.36, -3.61)***	1990–2021	-6.53 (-9.36, -3.61)	DALYs	Number
Liberia	4	1990-1999	1990	1999	-7.43	-14.59	0.34	0	-1.879	0.06		1990–1999 -7.43(-14.59, 0.34)	1990–1999	-7.43 (-14.59, 0.34)	DALYs	Number
Liberia	4	1999-2009	1999	2009	0.96	-1.38	3.35	0	0.799	0.424		1999–2009 0.96(-1.38, 3.35)	1999–2009	0.96 (-1.38, 3.35)	DALYs	Number
Liberia	4	2009-2019	2009	2019	-5.07	-6.32	-3.81	1	-7.724	0	***	2009–2019 -5.07(-6.32, -3.81)***	2009–2019	-5.07 (-6.32, -3.81)	DALYs	Number
Liberia	4	2019-2021	2019	2021	-38.53	-45.47	-30.70	1	-8.53	0	***	2019–2021 -38.53(-45.47, -30.70)***	2019–2021	-38.53 (-45.47, -30.70)	DALYs	Number
Liberia	4	1990-2019	1990	2019	-3.79	-6.72	-0.76	1	-2.442	0.015	*	1990, 2019 -3.79(-6.72, -0.76)*	1990, 2019	-3.79 (-6.72, -0.76)	DALYs	Number
Libya	4	Full Range	1990	2021	-3.69	-4.96	-2.41	1	-5.567	0	***	1990–2021 -3.69(-4.96, -2.41)***	1990–2021	-3.69 (-4.96, -2.41)	DALYs	Number
Libya	4	1990-1999	1990	1999	0.24	-2.79	3.37	0	0.154	0.877		1990–1999 0.24(-2.79, 3.37)	1990–1999	0.24 (-2.79, 3.37)	DALYs	Number
Libya	4	1999-2009	1999	2009	-0.51	-1.70	0.70	0	-0.828	0.407		1999–2009 -0.51(-1.70, 0.70)	1999–2009	-0.51 (-1.70, 0.70)	DALYs	Number
Libya	4	2009-2019	2009	2019	4.59	3.75	5.43	1	11.73	0	***	2009–2019 4.59(3.75, 5.43)***	2009–2019	4.59 (3.75, 5.43)	DALYs	Number
Libya	4	2019-2021	2019	2021	-54.73	-60.48	-48.15	1	-12.255	0	***	2019–2021 -54.73(-60.48, -48.15)***	2019–2021	-54.73 (-60.48, -48.15)	DALYs	Number
Libya	4	1990-2019	1990	2019	1.46	0.33	2.59	1	2.547	0.011	*	1990, 2019 1.46(0.33, 2.59)*	1990, 2019	1.46 (0.33, 2.59)	DALYs	Number
Lithuania	5	Full Range	1990	2021	-5.81	-6.62	-4.99	1	-13.531	0	***	1990–2021 -5.81(-6.62, -4.99)***	1990–2021	-5.81 (-6.62, -4.99)	DALYs	Number
Lithuania	5	1990-1999	1990	1999	-7.48	-9.08	-5.85	1	-8.722	0	***	1990–1999 -7.48(-9.08, -5.85)***	1990–1999	-7.48 (-9.08, -5.85)	DALYs	Number
Lithuania	5	1999-2009	1999	2009	-4.36	-4.95	-3.78	1	-14.25	0	***	1999–2009 -4.36(-4.95, -3.78)***	1999–2009	-4.36 (-4.95, -3.78)	DALYs	Number
Lithuania	5	2009-2019	2009	2019	1.06	-0.34	2.48	0	1.487	0.137		2009–2019 1.06(-0.34, 2.48)	2009–2019	1.06 (-0.34, 2.48)	DALYs	Number
Lithuania	5	2019-2021	2019	2021	-33.44	-38.46	-28.02	1	-11.069	0	***	2019–2021 -33.44(-38.46, -28.02)***	2019–2021	-33.44 (-38.46, -28.02)	DALYs	Number
Lithuania	5	1990-2019	1990	2019	-3.52	-4.27	-2.77	1	-8.995	0	***	1990, 2019 -3.52(-4.27, -2.77)***	1990, 2019	-3.52 (-4.27, -2.77)	DALYs	Number
Luxembourg	4	Full Range	1990	2021	-11.32	-12.31	-10.31	1	-20.834	0	***	1990–2021 -11.32(-12.31, -10.31)***	1990–2021	-11.32 (-12.31, -10.31)	DALYs	Number
Luxembourg	4	1990-1999	1990	1999	-7.67	-8.72	-6.61	1	-13.641	0	***	1990–1999 -7.67(-8.72, -6.61)***	1990–1999	-7.67 (-8.72, -6.61)	DALYs	Number
Luxembourg	4	1999-2009	1999	2009	-3.73	-5.23	-2.21	1	-4.747	0	***	1999–2009 -3.73(-5.23, -2.21)***	1999–2009	-3.73 (-5.23, -2.21)	DALYs	Number
Luxembourg	4	2009-2019	2009	2019	-0.07	-1.41	1.28	0	-0.107	0.915		2009–2019 -0.07(-1.41, 1.28)	2009–2019	-0.07 (-1.41, 1.28)	DALYs	Number
Luxembourg	4	2019-2021	2019	2021	-72.99	-76.15	-69.41	1	-22.097	0	***	2019–2021 -72.99(-76.15, -69.41)***	2019–2021	-72.99 (-76.15, -69.41)	DALYs	Number
Luxembourg	4	1990-2019	1990	2019	-3.74	-4.61	-2.87	1	-8.264	0	***	1990, 2019 -3.74(-4.61, -2.87)***	1990, 2019	-3.74 (-4.61, -2.87)	DALYs	Number
Madagascar	2	Full Range	1990	2021	-3.18	-4.46	-1.88	1	-4.761	0	***	1990–2021 -3.18(-4.46, -1.88)***	1990–2021	-3.18 (-4.46, -1.88)	DALYs	Number
Madagascar	2	1990-1999	1990	1999	-1.04	-1.55	-0.53	1	-4.168	0	***	1990–1999 -1.04(-1.55, -0.53)***	1990–1999	-1.04 (-1.55, -0.53)	DALYs	Number
Madagascar	2	1999-2009	1999	2009	-1.04	-1.55	-0.53	1	-4.168	0	***	1999–2009 -1.04(-1.55, -0.53)***	1999–2009	-1.04 (-1.55, -0.53)	DALYs	Number
Madagascar	2	2009-2019	2009	2019	6.73	4.87	8.63	1	7.242	0	***	2009–2019 6.73(4.87, 8.63)***	2009–2019	6.73 (4.87, 8.63)	DALYs	Number
Madagascar	2	2019-2021	2019	2021	-51.65	-59.98	-41.59	1	-7.934	0	***	2019–2021 -51.65(-59.98, -41.59)***	2019–2021	-51.65 (-59.98, -41.59)	DALYs	Number
Madagascar	2	1990-2019	1990	2019	1.57	0.87	2.28	1	4.394	0	***	1990, 2019 1.57(0.87, 2.28)***	1990, 2019	1.57 (0.87, 2.28)	DALYs	Number
Malawi	3	Full Range	1990	2021	-4.69	-5.80	-3.56	1	-8.034	0	***	1990–2021 -4.69(-5.80, -3.56)***	1990–2021	-4.69 (-5.80, -3.56)	DALYs	Number
Malawi	3	1990-1999	1990	1999	-3.9	-5.37	-2.42	1	-5.094	0	***	1990–1999 -3.90(-5.37, -2.42)***	1990–1999	-3.90 (-5.37, -2.42)	DALYs	Number
Malawi	3	1999-2009	1999	2009	1.07	-0.12	2.26	0	1.768	0.077		1999–2009 1.07(-0.12, 2.26)	1999–2009	1.07 (-0.12, 2.26)	DALYs	Number
Malawi	3	2009-2019	2009	2019	-2.63	-3.39	-1.86	1	-7.025	0	***	2009–2019 -2.63(-3.39, -1.86)***	2009–2019	-2.63 (-3.39, -1.86)	DALYs	Number
Malawi	3	2019-2021	2019	2021	-38.42	-47.02	-28.42	1	-6.7	0	***	2019–2021 -38.42(-47.02, -28.42)***	2019–2021	-38.42 (-47.02, -28.42)	DALYs	Number
Malawi	3	1990-2019	1990	2019	-1.77	-2.54	-1.00	1	-4.486	0	***	1990, 2019 -1.77(-2.54, -1.00)***	1990, 2019	-1.77 (-2.54, -1.00)	DALYs	Number
Malaysia	2	Full Range	1990	2021	-6.01	-6.61	-5.40	1	-18.967	0	***	1990–2021 -6.01(-6.61, -5.40)***	1990–2021	-6.01 (-6.61, -5.40)	DALYs	Number
Malaysia	2	1990-1999	1990	1999	-6.14	-7.12	-5.15	1	-11.823	0	***	1990–1999 -6.14(-7.12, -5.15)***	1990–1999	-6.14 (-7.12, -5.15)	DALYs	Number
Malaysia	2	1999-2009	1999	2009	-0.32	-0.51	-0.12	1	-3.327	0.003	**	1999–2009 -0.32(-0.51, -0.12)**	1999–2009	-0.32 (-0.51, -0.12)	DALYs	Number
Malaysia	2	2009-2019	2009	2019	-0.32	-0.51	-0.12	1	-3.327	0.003	**	2009–2019 -0.32(-0.51, -0.12)**	2009–2019	-0.32 (-0.51, -0.12)	DALYs	Number
Malaysia	2	2019-2021	2019	2021	-47.43	-51.90	-42.55	1	-14.942	0	***	2019–2021 -47.43(-51.90, -42.55)***	2019–2021	-47.43 (-51.90, -42.55)	DALYs	Number
Malaysia	2	1990-2019	1990	2019	-2.16	-2.52	-1.81	1	-11.898	0	***	1990, 2019 -2.16(-2.52, -1.81)***	1990, 2019	-2.16 (-2.52, -1.81)	DALYs	Number
Maldives	5	Full Range	1990	2021	-10.43	-11.25	-9.61	1	-23.499	0	***	1990–2021 -10.43(-11.25, -9.61)***	1990–2021	-10.43 (-11.25, -9.61)	DALYs	Number
Maldives	5	1990-1999	1990	1999	-8.62	-10.12	-7.08	1	-10.623	0	***	1990–1999 -8.62(-10.12, -7.08)***	1990–1999	-8.62 (-10.12, -7.08)	DALYs	Number
Maldives	5	1999-2009	1999	2009	-11.32	-11.97	-10.66	1	-34.7	0	***	1999–2009 -11.32(-11.97, -10.66)***	1999–2009	-11.32 (-11.97, -10.66)	DALYs	Number
Maldives	5	2009-2019	2009	2019	17.16	15.08	19.27	1	17.333	0	***	2009–2019 17.16(15.08, 19.27)***	2009–2019	17.16 (15.08, 19.27)	DALYs	Number
Maldives	5	2019-2021	2019	2021	-77.53	-79.28	-75.64	1	-39.367	0	***	2019–2021 -77.53(-79.28, -75.64)***	2019–2021	-77.53 (-79.28, -75.64)	DALYs	Number
Maldives	5	1990-2019	1990	2019	-1.47	-2.29	-0.64	1	-3.46	0.001	**	1990, 2019 -1.47(-2.29, -0.64)**	1990, 2019	-1.47 (-2.29, -0.64)	DALYs	Number
Mali	5	Full Range	1990	2021	-3.33	-4.38	-2.26	1	-6.048	0	***	1990–2021 -3.33(-4.38, -2.26)***	1990–2021	-3.33 (-4.38, -2.26)	DALYs	Number
Mali	5	1990-1999	1990	1999	-2.57	-3.40	-1.74	1	-5.988	0	***	1990–1999 -2.57(-3.40, -1.74)***	1990–1999	-2.57 (-3.40, -1.74)	DALYs	Number
Mali	5	1999-2009	1999	2009	-0.97	-3.02	1.12	0	-0.915	0.36		1999–2009 -0.97(-3.02, 1.12)	1999–2009	-0.97 (-3.02, 1.12)	DALYs	Number
Mali	5	2009-2019	2009	2019	2.32	0.22	4.47	1	2.17	0.03	*	2009–2019 2.32(0.22, 4.47)*	2009–2019	2.32 (0.22, 4.47)	DALYs	Number
Mali	5	2019-2021	2019	2021	-37.72	-42.13	-32.96	1	-13.721	0	***	2019–2021 -37.72(-42.13, -32.96)***	2019–2021	-37.72 (-42.13, -32.96)	DALYs	Number
Mali	5	1990-2019	1990	2019	-0.35	-1.42	0.73	0	-0.641	0.521		1990, 2019 -0.35(-1.42, 0.73)	1990, 2019	-0.35 (-1.42, 0.73)	DALYs	Number
Malta	4	Full Range	1990	2021	-12.49	-14.53	-10.41	1	-11.124	0	***	1990–2021 -12.49(-14.53, -10.41)***	1990–2021	-12.49 (-14.53, -10.41)	DALYs	Number
Malta	4	1990-1999	1990	1999	-7.1	-8.69	-5.48	1	-8.363	0	***	1990–1999 -7.10(-8.69, -5.48)***	1990–1999	-7.10 (-8.69, -5.48)	DALYs	Number
Malta	4	1999-2009	1999	2009	5.14	3.97	6.33	1	9.363	0	***	1999–2009 5.14(3.97, 6.33)***	1999–2009	5.14 (3.97, 6.33)	DALYs	Number
Malta	4	2009-2019	2009	2019	-10.44	-15.68	-4.88	1	-3.588	0	***	2009–2019 -10.44(-15.68, -4.88)***	2009–2019	-10.44 (-15.68, -4.88)	DALYs	Number
Malta	4	2019-2021	2019	2021	-76.22	-80.34	-71.24	1	-15.857	0	***	2019–2021 -76.22(-80.34, -71.24)***	2019–2021	-76.22 (-80.34, -71.24)	DALYs	Number
Malta	4	1990-2019	1990	2019	-4.26	-6.34	-2.14	1	-3.892	0	***	1990, 2019 -4.26(-6.34, -2.14)***	1990, 2019	-4.26 (-6.34, -2.14)	DALYs	Number
Marshall Islands	5	Full Range	1990	2021	0.2	-2.08	2.53	0	0.167	0.867		1990–2021 0.20(-2.08, 2.53)	1990–2021	0.20 (-2.08, 2.53)	DALYs	Number
Marshall Islands	5	1990-1999	1990	1999	3.48	-2.91	10.29	0	1.052	0.293		1990–1999 3.48(-2.91, 10.29)	1990–1999	3.48 (-2.91, 10.29)	DALYs	Number
Marshall Islands	5	1999-2009	1999	2009	-3.53	-4.84	-2.21	1	-5.172	0	***	1999–2009 -3.53(-4.84, -2.21)***	1999–2009	-3.53 (-4.84, -2.21)	DALYs	Number
Marshall Islands	5	2009-2019	2009	2019	1.3	-2.07	4.80	0	0.749	0.454		2009–2019 1.30(-2.07, 4.80)	2009–2019	1.30 (-2.07, 4.80)	DALYs	Number
Marshall Islands	5	2019-2021	2019	2021	-0.85	-4.59	3.03	0	-0.474	0.642		2019–2021 -0.85(-4.59, 3.03)	2019–2021	-0.85 (-4.59, 3.03)	DALYs	Number
Marshall Islands	5	1990-2019	1990	2019	0.27	-2.12	2.71	0	0.219	0.827		1990, 2019 0.27(-2.12, 2.71)	1990, 2019	0.27 (-2.12, 2.71)	DALYs	Number
Mauritania	3	Full Range	1990	2021	-4.07	-4.63	-3.50	1	-13.901	0	***	1990–2021 -4.07(-4.63, -3.50)***	1990–2021	-4.07 (-4.63, -3.50)	DALYs	Number
Mauritania	3	1990-1999	1990	1999	-3.11	-3.96	-2.25	1	-7.021	0	***	1990–1999 -3.11(-3.96, -2.25)***	1990–1999	-3.11 (-3.96, -2.25)	DALYs	Number
Mauritania	3	1999-2009	1999	2009	0.23	-0.12	0.58	0	1.383	0.181		1999–2009 0.23(-0.12, 0.58)	1999–2009	0.23 (-0.12, 0.58)	DALYs	Number
Mauritania	3	2009-2019	2009	2019	-2.35	-3.02	-1.67	1	-6.76	0	***	2009–2019 -2.35(-3.02, -1.67)***	2009–2019	-2.35 (-3.02, -1.67)	DALYs	Number
Mauritania	3	2019-2021	2019	2021	-32.57	-37.41	-27.37	1	-11.024	0	***	2019–2021 -32.57(-37.41, -27.37)***	2019–2021	-32.57 (-37.41, -27.37)	DALYs	Number
Mauritania	3	1990-2019	1990	2019	-1.71	-2.10	-1.31	1	-8.48	0	***	1990, 2019 -1.71(-2.10, -1.31)***	1990, 2019	-1.71 (-2.10, -1.31)	DALYs	Number
Mauritius	3	Full Range	1990	2021	-10.45	-11.13	-9.76	1	-28.245	0	***	1990–2021 -10.45(-11.13, -9.76)***	1990–2021	-10.45 (-11.13, -9.76)	DALYs	Number
Mauritius	3	1990-1999	1990	1999	0.26	-0.52	1.04	0	0.692	0.497		1990–1999 0.26(-0.52, 1.04)	1990–1999	0.26 (-0.52, 1.04)	DALYs	Number
Mauritius	3	1999-2009	1999	2009	-8.8	-9.64	-7.96	1	-19.546	0	***	1999–2009 -8.80(-9.64, -7.96)***	1999–2009	-8.80 (-9.64, -7.96)	DALYs	Number
Mauritius	3	2009-2019	2009	2019	4.4	3.46	5.35	1	9.859	0	***	2009–2019 4.40(3.46, 5.35)***	2009–2019	4.40 (3.46, 5.35)	DALYs	Number
Mauritius	3	2019-2021	2019	2021	-77.16	-79.32	-74.76	1	-30.853	0	***	2019–2021 -77.16(-79.32, -74.76)***	2019–2021	-77.16 (-79.32, -74.76)	DALYs	Number
Mauritius	3	1990-2019	1990	2019	-1.6	-2.09	-1.10	1	-6.301	0	***	1990, 2019 -1.60(-2.09, -1.10)***	1990, 2019	-1.60 (-2.09, -1.10)	DALYs	Number
Mexico	3	Full Range	1990	2021	-4.01	-5.97	-2.02	1	-3.906	0	***	1990–2021 -4.01(-5.97, -2.02)***	1990–2021	-4.01 (-5.97, -2.02)	DALYs	Number
Mexico	3	1990-1999	1990	1999	-16.04	-19.56	-12.36	1	-7.994	0	***	1990–1999 -16.04(-19.56, -12.36)***	1990–1999	-16.04 (-19.56, -12.36)	DALYs	Number
Mexico	3	1999-2009	1999	2009	6.77	5.88	7.66	1	15.37	0	***	1999–2009 6.77(5.88, 7.66)***	1999–2009	6.77 (5.88, 7.66)	DALYs	Number
Mexico	3	2009-2019	2009	2019	8.99	8.14	9.84	1	22.983	0	***	2009–2019 8.99(8.14, 9.84)***	2009–2019	8.99 (8.14, 9.84)	DALYs	Number
Mexico	3	2019-2021	2019	2021	-45.45	-57.20	-30.48	1	-5.198	0	***	2019–2021 -45.45(-57.20, -30.48)***	2019–2021	-45.45 (-57.20, -30.48)	DALYs	Number
Mexico	3	1990-2019	1990	2019	-0.2	-1.71	1.34	0	-0.254	0.799		1990, 2019 -0.20(-1.71, 1.34)	1990, 2019	-0.20 (-1.71, 1.34)	DALYs	Number
Micronesia (Federated States of)	5	Full Range	1990	2021	-0.89	-2.37	0.61	0	-1.166	0.244		1990–2021 -0.89(-2.37, 0.61)	1990–2021	-0.89 (-2.37, 0.61)	DALYs	Number
Micronesia (Federated States of)	5	1990-1999	1990	1999	-0.91	-3.14	1.37	0	-0.787	0.431		1990–1999 -0.91(-3.14, 1.37)	1990–1999	-0.91 (-3.14, 1.37)	DALYs	Number
Micronesia (Federated States of)	5	1999-2009	1999	2009	-2.97	-5.68	-0.17	1	-2.081	0.037	*	1999–2009 -2.97(-5.68, -0.17)*	1999–2009	-2.97 (-5.68, -0.17)	DALYs	Number
Micronesia (Federated States of)	5	2009-2019	2009	2019	1.2	-1.67	4.15	0	0.81	0.418		2009–2019 1.20(-1.67, 4.15)	2009–2019	1.20 (-1.67, 4.15)	DALYs	Number
Micronesia (Federated States of)	5	2019-2021	2019	2021	-0.64	-2.86	1.63	0	-0.608	0.552		2019–2021 -0.64(-2.86, 1.63)	2019–2021	-0.64 (-2.86, 1.63)	DALYs	Number
Micronesia (Federated States of)	5	1990-2019	1990	2019	-0.91	-2.46	0.67	0	-1.13	0.259		1990, 2019 -0.91(-2.46, 0.67)	1990, 2019	-0.91 (-2.46, 0.67)	DALYs	Number
Monaco	2	Full Range	1990	2021	-9.34	-10.48	-8.18	1	-15.148	0	***	1990–2021 -9.34(-10.48, -8.18)***	1990–2021	-9.34 (-10.48, -8.18)	DALYs	Number
Monaco	2	1990-1999	1990	1999	-3.12	-3.69	-2.54	1	-11.062	0	***	1990–1999 -3.12(-3.69, -2.54)***	1990–1999	-3.12 (-3.69, -2.54)	DALYs	Number
Monaco	2	1999-2009	1999	2009	-2.42	-2.93	-1.91	1	-9.189	0	***	1999–2009 -2.42(-2.93, -1.91)***	1999–2009	-2.42 (-2.93, -1.91)	DALYs	Number
Monaco	2	2009-2019	2009	2019	4.06	2.58	5.57	1	5.74	0	***	2009–2019 4.06(2.58, 5.57)***	2009–2019	4.06 (2.58, 5.57)	DALYs	Number
Monaco	2	2019-2021	2019	2021	-76.64	-80.56	-71.92	1	-16.31	0	***	2019–2021 -76.64(-80.56, -71.92)***	2019–2021	-76.64 (-80.56, -71.92)	DALYs	Number
Monaco	2	1990-2019	1990	2019	-0.45	-1.07	0.17	0	-1.434	0.152		1990, 2019 -0.45(-1.07, 0.17)	1990, 2019	-0.45 (-1.07, 0.17)	DALYs	Number
Mongolia	0	Full Range	1990	2021	-5	-8.30	-1.57	1	-2.956	0.006	**	1990–2021 -5.00(-8.30, -1.57)**	1990–2021	-5.00 (-8.30, -1.57)	DALYs	Number
Mongolia	0	1990-1999	1990	1999	-5	-8.30	-1.57	1	-2.956	0.006	**	1990–1999 -5.00(-8.30, -1.57)**	1990–1999	-5.00 (-8.30, -1.57)	DALYs	Number
Mongolia	0	1999-2009	1999	2009	-5	-8.30	-1.57	1	-2.956	0.006	**	1999–2009 -5.00(-8.30, -1.57)**	1999–2009	-5.00 (-8.30, -1.57)	DALYs	Number
Mongolia	0	2009-2019	2009	2019	-5	-8.30	-1.57	1	-2.956	0.006	**	2009–2019 -5.00(-8.30, -1.57)**	2009–2019	-5.00 (-8.30, -1.57)	DALYs	Number
Mongolia	0	2019-2021	2019	2021	-5	-8.30	-1.57	1	-2.956	0.006	**	2019–2021 -5.00(-8.30, -1.57)**	2019–2021	-5.00 (-8.30, -1.57)	DALYs	Number
Mongolia	0	1990-2019	1990	2019	-5	-8.30	-1.57	1	-2.956	0.006	**	1990, 2019 -5.00(-8.30, -1.57)**	1990, 2019	-5.00 (-8.30, -1.57)	DALYs	Number
Montenegro	1	Full Range	1990	2021	-8.14	-10.34	-5.89	1	-6.868	0	***	1990–2021 -8.14(-10.34, -5.89)***	1990–2021	-8.14 (-10.34, -5.89)	DALYs	Number
Montenegro	1	1990-1999	1990	1999	-1.19	-1.78	-0.59	1	-4.083	0	***	1990–1999 -1.19(-1.78, -0.59)***	1990–1999	-1.19 (-1.78, -0.59)	DALYs	Number
Montenegro	1	1999-2009	1999	2009	-1.19	-1.78	-0.59	1	-4.083	0	***	1999–2009 -1.19(-1.78, -0.59)***	1999–2009	-1.19 (-1.78, -0.59)	DALYs	Number
Montenegro	1	2009-2019	2009	2019	-1.19	-1.78	-0.59	1	-4.083	0	***	2009–2019 -1.19(-1.78, -0.59)***	2009–2019	-1.19 (-1.78, -0.59)	DALYs	Number
Montenegro	1	2019-2021	2019	2021	-68.11	-78.27	-53.21	1	-6.115	0	***	2019–2021 -68.11(-78.27, -53.21)***	2019–2021	-68.11 (-78.27, -53.21)	DALYs	Number
Montenegro	1	1990-2019	1990	2019	-1.19	-1.78	-0.59	1	-4.083	0	***	1990, 2019 -1.19(-1.78, -0.59)***	1990, 2019	-1.19 (-1.78, -0.59)	DALYs	Number
Morocco	5	Full Range	1990	2021	-7.24	-8.53	-5.92	1	-10.461	0	***	1990–2021 -7.24(-8.53, -5.92)***	1990–2021	-7.24 (-8.53, -5.92)	DALYs	Number
Morocco	5	1990-1999	1990	1999	-10.31	-12.63	-7.92	1	-8.123	0	***	1990–1999 -10.31(-12.63, -7.92)***	1990–1999	-10.31 (-12.63, -7.92)	DALYs	Number
Morocco	5	1999-2009	1999	2009	-2.14	-4.96	0.76	0	-1.454	0.146		1999–2009 -2.14(-4.96, 0.76)	1999–2009	-2.14 (-4.96, 0.76)	DALYs	Number
Morocco	5	2009-2019	2009	2019	4.15	3.36	4.94	1	11.458	0	***	2009–2019 4.15(3.36, 4.94)***	2009–2019	4.15 (3.36, 4.94)	DALYs	Number
Morocco	5	2019-2021	2019	2021	-53.69	-58.60	-48.19	1	-14.63	0	***	2019–2021 -53.69(-58.60, -48.19)***	2019–2021	-53.69 (-58.60, -48.19)	DALYs	Number
Morocco	5	1990-2019	1990	2019	-2.68	-3.97	-1.39	1	-4.023	0	***	1990, 2019 -2.68(-3.97, -1.39)***	1990, 2019	-2.68 (-3.97, -1.39)	DALYs	Number
Mozambique	1	Full Range	1990	2021	-6.55	-7.85	-5.22	1	-9.432	0	***	1990–2021 -6.55(-7.85, -5.22)***	1990–2021	-6.55 (-7.85, -5.22)	DALYs	Number
Mozambique	1	1990-1999	1990	1999	-1.31	-1.89	-0.72	1	-4.564	0	***	1990–1999 -1.31(-1.89, -0.72)***	1990–1999	-1.31 (-1.89, -0.72)	DALYs	Number
Mozambique	1	1999-2009	1999	2009	-1.31	-1.89	-0.72	1	-4.564	0	***	1999–2009 -1.31(-1.89, -0.72)***	1999–2009	-1.31 (-1.89, -0.72)	DALYs	Number
Mozambique	1	2009-2019	2009	2019	-9.31	-11.19	-7.39	1	-9.153	0	***	2009–2019 -9.31(-11.19, -7.39)***	2009–2019	-9.31 (-11.19, -7.39)	DALYs	Number
Mozambique	1	2019-2021	2019	2021	-35.34	-41.90	-28.04	1	-8.365	0	***	2019–2021 -35.34(-41.90, -28.04)***	2019–2021	-35.34 (-41.90, -28.04)	DALYs	Number
Mozambique	1	1990-2019	1990	2019	-4.14	-4.98	-3.30	1	-9.434	0	***	1990, 2019 -4.14(-4.98, -3.30)***	1990, 2019	-4.14 (-4.98, -3.30)	DALYs	Number
Myanmar	2	Full Range	1990	2021	-11.08	-12.55	-9.59	1	-13.794	0	***	1990–2021 -11.08(-12.55, -9.59)***	1990–2021	-11.08 (-12.55, -9.59)	DALYs	Number
Myanmar	2	1990-1999	1990	1999	-5.38	-6.11	-4.64	1	-14.669	0	***	1990–1999 -5.38(-6.11, -4.64)***	1990–1999	-5.38 (-6.11, -4.64)	DALYs	Number
Myanmar	2	1999-2009	1999	2009	-4.3	-4.95	-3.64	1	-12.511	0	***	1999–2009 -4.30(-4.95, -3.64)***	1999–2009	-4.30 (-4.95, -3.64)	DALYs	Number
Myanmar	2	2009-2019	2009	2019	5.98	4.00	8.00	1	6.362	0	***	2009–2019 5.98(4.00, 8.00)***	2009–2019	5.98 (4.00, 8.00)	DALYs	Number
Myanmar	2	2019-2021	2019	2021	-80.65	-84.81	-75.35	1	-14.009	0	***	2019–2021 -80.65(-84.81, -75.35)***	2019–2021	-80.65 (-84.81, -75.35)	DALYs	Number
Myanmar	2	1990-2019	1990	2019	-1.22	-2.02	-0.41	1	-2.937	0.003	**	1990, 2019 -1.22(-2.02, -0.41)**	1990, 2019	-1.22 (-2.02, -0.41)	DALYs	Number
Namibia	1	Full Range	1990	2021	-9.61	-12.52	-6.61	1	-6.058	0	***	1990–2021 -9.61(-12.52, -6.61)***	1990–2021	-9.61 (-12.52, -6.61)	DALYs	Number
Namibia	1	1990-1999	1990	1999	-1.9	-2.99	-0.79	1	-3.513	0.002	**	1990–1999 -1.90(-2.99, -0.79)**	1990–1999	-1.90 (-2.99, -0.79)	DALYs	Number
Namibia	1	1999-2009	1999	2009	-1.9	-2.99	-0.79	1	-3.513	0.002	**	1999–2009 -1.90(-2.99, -0.79)**	1999–2009	-1.90 (-2.99, -0.79)	DALYs	Number
Namibia	1	2009-2019	2009	2019	-9.86	-12.84	-6.77	1	-6.04	0	***	2009–2019 -9.86(-12.84, -6.77)***	2009–2019	-9.86 (-12.84, -6.77)	DALYs	Number
Namibia	1	2019-2021	2019	2021	-57.92	-69.98	-41.00	1	-5.256	0	***	2019–2021 -57.92(-69.98, -41.00)***	2019–2021	-57.92 (-69.98, -41.00)	DALYs	Number
Namibia	1	1990-2019	1990	2019	-4.72	-6.15	-3.26	1	-6.243	0	***	1990, 2019 -4.72(-6.15, -3.26)***	1990, 2019	-4.72 (-6.15, -3.26)	DALYs	Number
Nauru	4	Full Range	1990	2021	-8.25	-11.76	-4.61	1	-4.336	0	***	1990–2021 -8.25(-11.76, -4.61)***	1990–2021	-8.25 (-11.76, -4.61)	DALYs	Number
Nauru	4	1990-1999	1990	1999	6.19	2.94	9.54	1	3.788	0	***	1990–1999 6.19(2.94, 9.54)***	1990–1999	6.19 (2.94, 9.54)	DALYs	Number
Nauru	4	1999-2009	1999	2009	-11.35	-14.93	-7.62	1	-5.725	0	***	1999–2009 -11.35(-14.93, -7.62)***	1999–2009	-11.35 (-14.93, -7.62)	DALYs	Number
Nauru	4	2009-2019	2009	2019	-12.4	-19.46	-4.73	1	-3.089	0.002	**	2009–2019 -12.40(-19.46, -4.73)**	2009–2019	-12.40 (-19.46, -4.73)	DALYs	Number
Nauru	4	2019-2021	2019	2021	-28.89	-34.12	-23.24	1	-9.376	0	***	2019–2021 -28.89(-34.12, -23.24)***	2019–2021	-28.89 (-34.12, -23.24)	DALYs	Number
Nauru	4	1990-2019	1990	2019	-6.63	-10.33	-2.77	1	-3.323	0.001	**	1990, 2019 -6.63(-10.33, -2.77)**	1990, 2019	-6.63 (-10.33, -2.77)	DALYs	Number
Nepal	3	Full Range	1990	2021	-6.66	-7.30	-6.01	1	-19.467	0	***	1990–2021 -6.66(-7.30, -6.01)***	1990–2021	-6.66 (-7.30, -6.01)	DALYs	Number
Nepal	3	1990-1999	1990	1999	-4.29	-5.08	-3.50	1	-11.044	0	***	1990–1999 -4.29(-5.08, -3.50)***	1990–1999	-4.29 (-5.08, -3.50)	DALYs	Number
Nepal	3	1999-2009	1999	2009	-9.96	-10.70	-9.21	1	-26.395	0	***	1999–2009 -9.96(-10.70, -9.21)***	1999–2009	-9.96 (-10.70, -9.21)	DALYs	Number
Nepal	3	2009-2019	2009	2019	5.57	4.70	6.44	1	13.623	0	***	2009–2019 5.57(4.70, 6.44)***	2009–2019	5.57 (4.70, 6.44)	DALYs	Number
Nepal	3	2019-2021	2019	2021	-45.99	-50.67	-40.87	1	-14.145	0	***	2019–2021 -45.99(-50.67, -40.87)***	2019–2021	-45.99 (-50.67, -40.87)	DALYs	Number
Nepal	3	1990-2019	1990	2019	-3.07	-3.50	-2.63	1	-13.549	0	***	1990, 2019 -3.07(-3.50, -2.63)***	1990, 2019	-3.07 (-3.50, -2.63)	DALYs	Number
Netherlands	1	Full Range	1990	2021	-6.74	-9.28	-4.14	1	-4.967	0	***	1990–2021 -6.74(-9.28, -4.14)***	1990–2021	-6.74 (-9.28, -4.14)	DALYs	Number
Netherlands	1	1990-1999	1990	1999	0.12	-0.57	0.80	0	0.347	0.732		1990–1999 0.12(-0.57, 0.80)	1990–1999	0.12 (-0.57, 0.80)	DALYs	Number
Netherlands	1	1999-2009	1999	2009	0.12	-0.57	0.80	0	0.347	0.732		1999–2009 0.12(-0.57, 0.80)	1999–2009	0.12 (-0.57, 0.80)	DALYs	Number
Netherlands	1	2009-2019	2009	2019	0.12	-0.57	0.80	0	0.347	0.732		2009–2019 0.12(-0.57, 0.80)	2009–2019	0.12 (-0.57, 0.80)	DALYs	Number
Netherlands	1	2019-2021	2019	2021	-66.66	-78.44	-48.46	1	-5.173	0	***	2019–2021 -66.66(-78.44, -48.46)***	2019–2021	-66.66 (-78.44, -48.46)	DALYs	Number
Netherlands	1	1990-2019	1990	2019	0.12	-0.57	0.80	0	0.347	0.732		1990, 2019 0.12(-0.57, 0.80)	1990, 2019	0.12 (-0.57, 0.80)	DALYs	Number
New Zealand	2	Full Range	1990	2021	-15.66	-16.57	-14.75	1	-30.979	0	***	1990–2021 -15.66(-16.57, -14.75)***	1990–2021	-15.66 (-16.57, -14.75)	DALYs	Number
New Zealand	2	1990-1999	1990	1999	-1.98	-2.36	-1.60	1	-10.724	0	***	1990–1999 -1.98(-2.36, -1.60)***	1990–1999	-1.98 (-2.36, -1.60)	DALYs	Number
New Zealand	2	1999-2009	1999	2009	-1.98	-2.36	-1.60	1	-10.724	0	***	1999–2009 -1.98(-2.36, -1.60)***	1999–2009	-1.98 (-2.36, -1.60)	DALYs	Number
New Zealand	2	2009-2019	2009	2019	0.39	-1.14	1.94	0	0.497	0.619		2009–2019 0.39(-1.14, 1.94)	2009–2019	0.39 (-1.14, 1.94)	DALYs	Number
New Zealand	2	2019-2021	2019	2021	-91.54	-92.73	-90.17	1	-33.761	0	***	2019–2021 -91.54(-92.73, -90.17)***	2019–2021	-91.54 (-92.73, -90.17)	DALYs	Number
New Zealand	2	1990-2019	1990	2019	-1.17	-1.75	-0.58	1	-3.898	0	***	1990, 2019 -1.17(-1.75, -0.58)***	1990, 2019	-1.17 (-1.75, -0.58)	DALYs	Number
Nicaragua	3	Full Range	1990	2021	-17.78	-19.35	-16.19	1	-19.95	0	***	1990–2021 -17.78(-19.35, -16.19)***	1990–2021	-17.78 (-19.35, -16.19)	DALYs	Number
Nicaragua	3	1990-1999	1990	1999	-4.54	-5.49	-3.58	1	-9.698	0	***	1990–1999 -4.54(-5.49, -3.58)***	1990–1999	-4.54 (-5.49, -3.58)	DALYs	Number
Nicaragua	3	1999-2009	1999	2009	-15.66	-17.00	-14.29	1	-20.801	0	***	1999–2009 -15.66(-17.00, -14.29)***	1999–2009	-15.66 (-17.00, -14.29)	DALYs	Number
Nicaragua	3	2009-2019	2009	2019	-16.91	-19.26	-14.50	1	-12.696	0	***	2009–2019 -16.91(-19.26, -14.50)***	2009–2019	-16.91 (-19.26, -14.50)	DALYs	Number
Nicaragua	3	2019-2021	2019	2021	-64.93	-72.30	-55.61	1	-9.243	0	***	2019–2021 -64.93(-72.30, -55.61)***	2019–2021	-64.93 (-72.30, -55.61)	DALYs	Number
Nicaragua	3	1990-2019	1990	2019	-12.81	-13.99	-11.60	1	-19.589	0	***	1990, 2019 -12.81(-13.99, -11.60)***	1990, 2019	-12.81 (-13.99, -11.60)	DALYs	Number
Niger	4	Full Range	1990	2021	-1.97	-2.86	-1.08	1	-4.305	0	***	1990–2021 -1.97(-2.86, -1.08)***	1990–2021	-1.97 (-2.86, -1.08)	DALYs	Number
Niger	4	1990-1999	1990	1999	1.7	0.74	2.67	1	3.477	0.001	**	1990–1999 1.70(0.74, 2.67)**	1990–1999	1.70 (0.74, 2.67)	DALYs	Number
Niger	4	1999-2009	1999	2009	-2.65	-3.98	-1.29	1	-3.799	0	***	1999–2009 -2.65(-3.98, -1.29)***	1999–2009	-2.65 (-3.98, -1.29)	DALYs	Number
Niger	4	2009-2019	2009	2019	2.56	1.51	3.62	1	4.807	0	***	2009–2019 2.56(1.51, 3.62)***	2009–2019	2.56 (1.51, 3.62)	DALYs	Number
Niger	4	2019-2021	2019	2021	-31.42	-37.38	-24.89	1	-8.709	0	***	2019–2021 -31.42(-37.38, -24.89)***	2019–2021	-31.42 (-37.38, -24.89)	DALYs	Number
Niger	4	1990-2019	1990	2019	0.47	-0.30	1.25	0	1.188	0.235		1990, 2019 0.47(-0.30, 1.25)	1990, 2019	0.47 (-0.30, 1.25)	DALYs	Number
Nigeria	4	Full Range	1990	2021	-2.14	-3.11	-1.16	1	-4.241	0	***	1990–2021 -2.14(-3.11, -1.16)***	1990–2021	-2.14 (-3.11, -1.16)	DALYs	Number
[truncated: 2,897 more rows]
